# Supplementary material for: Bis[(18-crown-6-κ6 O)sodium] (18-crown-6-1κ6 O)-μ-thiocyanato-1:2κ2 S:N-pentathio­cyanato-2κ5 N-indate(III)sodium 1,2-dichloro­ethane sesquisolvate
Source: Acta Crystallogr Sect E Struct Rep Online. 2009 Oct 7;65(Pt 11):m1312. doi: 10.1107/S1600536809039282 (PMC2971278; doi:10.1107/S1600536809039282)
Supplement: Supplementary file 1 [file e-65-m1312-sup1.cif]

##############################################################################
###                                                                        ###
###        Electronic paper (Acta Crystallographica Section E)             ###
###                                                                        ###
##############################################################################
#                                                                            #
# This CIF contains the data in a paper accepted for publication in Acta     #
# Crystallographica Section E. It conforms to the requirements of Notes      #
# for Authors for Section E, and has been peer reviewed under the auspices   #
# of the IUCr Commission on Journals.                                        #
#                                                                            #
# Full details of the Crystallographic Information File format               #
# are given in the paper "The Crystallographic Information File (CIF):       #
# a New Standard Archive File for Crystallography" by S. R. Hall, F. H.      #
# Allen and I. D. Brown [Acta Cryst. (1991), A47, 655-685].                  #
#                                                                            #
# The current version of the core CIF dictionary is obtainable from          #
# ftp://ftp.iucr.org/pub/cif_core.dic. The current version number is 2.4.    #
#                                                                            #
# Software is freely available for graphical display of the structure(s) in  #
# this CIF.  For information consult the CIF home page http://www.iucr.org/  #
# cif/home.html                                                              #
#                                                                            #
# This file may be used for bona fide research purposes within the           #
# scientific community so long as proper attribution is given to the journal # 
# article from which it was obtained.                                        #
#                                                                            #
##############################################################################
                                             
data_I
_audit_creation_method     SHELXL-97
_chemical_name_systematic
;
Bis[(18-crown-6-\k^6^<i>O</i>)sodium]
(18-crown-6-1\k^6^<i>O</i>)-\m-thiocyanato-
1:2\k^2^<i>S</i>:<i>N</i>-pentathiocyanato-2\k^5^<i>N</i>-
indate(III)sodium(I) 1,2-dichloroethane sesquisolvate
;
_chemical_name_common     ?
_chemical_formula_moiety
               '2(C12 H24 Na1 O6 +), C18 H24 In N6 Na1 O6 S6 2-, 1.5(C2 H4 Cl2)'
_chemical_formula_sum     'C45 H78 Cl3 In N6 Na3 O18 S6'
_chemical_formula_iupac
                '[Na (C12 H24 O6)]2 [In Na (N C S)6 (C12 H24 O6)], 1.5C2 H4 Cl2'
_chemical_formula_weight     1473.63
_chemical_melting_point     ?
_symmetry_cell_setting     monoclinic
_symmetry_space_group_name_H-M     'P 21/c'
_symmetry_space_group_name_Hall     '-P 2ybc'
loop_
    _symmetry_equiv_pos_as_xyz
    'x, y, z'
    '-x, y+1/2, -z+1/2'
    '-x, -y, -z'
    'x, -y-1/2, z-1/2'
_cell_length_a     13.7304(15)
_cell_length_b     22.144(2)
_cell_length_c     23.469(3)
_cell_angle_alpha     90.00
_cell_angle_beta     90.541(2)
_cell_angle_gamma     90.00
_cell_volume     7135.3(13)
_cell_formula_units_Z     4
_cell_measurement_reflns_used     6947
_cell_measurement_theta_min     2.273
_cell_measurement_theta_max     21.341
_cell_measurement_temperature     298(2)
_exptl_crystal_description     block
_exptl_crystal_colour     colourless
_exptl_crystal_size_max     0.29
_exptl_crystal_size_mid     0.27
_exptl_crystal_size_min     0.25
_exptl_crystal_density_diffrn     1.372
_exptl_crystal_density_meas     ?
_exptl_crystal_density_method     'not measured'
_exptl_crystal_F_000     3052
_exptl_absorpt_coefficient_mu     0.699
_exptl_absorpt_correction_type     multi-scan
_exptl_absorpt_process_details     '(SADABS; Sheldrick, 1996)'
_exptl_absorpt_correction_T_min     0.8229
_exptl_absorpt_correction_T_max     0.8446
_exptl_special_details
;
;
_diffrn_ambient_temperature     298(2)
_diffrn_radiation_type     MoK\a
_diffrn_radiation_wavelength     0.71073
_diffrn_radiation_source     'fine-focus sealed tube'
_diffrn_radiation_monochromator     graphite
_diffrn_measurement_device_type     'Bruker SMART CCD area-detector'
_diffrn_measurement_method     '\f and \w'
_diffrn_detector_area_resol_mean     ?
_diffrn_reflns_number     37284
_diffrn_reflns_av_R_equivalents     0.0510
_diffrn_reflns_av_sigmaI/netI     0.0689
_diffrn_reflns_theta_min     1.84
_diffrn_reflns_theta_max     25.01
_diffrn_reflns_theta_full     25.01
_diffrn_measured_fraction_theta_max     0.998
_diffrn_measured_fraction_theta_full     0.998
_diffrn_reflns_limit_h_min     -16
_diffrn_reflns_limit_h_max     16
_diffrn_reflns_limit_k_min     -26
_diffrn_reflns_limit_k_max     23
_diffrn_reflns_limit_l_min     -25
_diffrn_reflns_limit_l_max     27
_diffrn_standards_number     ?
_diffrn_standards_interval_count     ?
_diffrn_standards_interval_time     ?
_diffrn_standards_decay_%     ?
_refine_special_details
;
Refinement of <i>F</i>^2^ against ALL reflections. The weighted <i>R</i>-factor
<i>wR</i> and goodness of fit <i>S</i> are based on <i>F</i>^2^, conventional
<i>R</i>-factors <i>R</i> are based on <i>F</i>, with <i>F</i> set to zero for
negative <i>F</i>^2^. The threshold expression of <i>F</i>^2^ >
\s(<i>F</i>^2^) is used only for calculating <i>R</i>-factors(gt) <i>etc</i>.
and is not relevant to the choice of reflections for refinement.
<i>R</i>-factors based on <i>F</i>^2^ are statistically about twice as large
as those based on <i>F</i>, and <i>R</i>- factors based on ALL data will be
even larger.
;
_reflns_number_total     12551
_reflns_number_gt     6533
_reflns_threshold_expression     I>2\s(I)
_refine_ls_structure_factor_coef     Fsqd
_refine_ls_matrix_type     full
_refine_ls_R_factor_all     0.1464
_refine_ls_R_factor_gt     0.0712
_refine_ls_wR_factor_gt     0.1808
_refine_ls_wR_factor_ref     0.2355
_refine_ls_goodness_of_fit_ref     1.020
_refine_ls_restrained_S_all     1.048
_refine_ls_number_reflns     12551
_refine_ls_number_parameters     739
_refine_ls_number_restraints     1314
_refine_ls_hydrogen_treatment     constr
_refine_ls_weighting_scheme     calc
_refine_ls_weighting_details
         'calc w=1/[\s^2^(Fo^2^)+(0.098P)^2^+21.6303P] where P=(Fo^2^+2Fc^2^)/3'
_atom_sites_solution_hydrogens     geom
_atom_sites_solution_primary     direct
_atom_sites_solution_secondary     difmap
_refine_ls_shift/su_max     0.058
_refine_ls_shift/su_mean     0.007
_refine_diff_density_max     1.301
_refine_diff_density_min     -1.088
_refine_ls_extinction_method     none
_refine_ls_extinction_coef     ?
loop_
    _atom_type_symbol
    _atom_type_description
    _atom_type_scat_dispersion_real
    _atom_type_scat_dispersion_imag
    _atom_type_scat_source
    'C' 'C' 0.0033 0.0016
                         'International Tables Vol C Tables 4.2.6.8 and 6.1.1.4'
    'H' 'H' 0.0000 0.0000
                         'International Tables Vol C Tables 4.2.6.8 and 6.1.1.4'
    'N' 'N' 0.0061 0.0033
                         'International Tables Vol C Tables 4.2.6.8 and 6.1.1.4'
    'O' 'O' 0.0106 0.0060
                         'International Tables Vol C Tables 4.2.6.8 and 6.1.1.4'
    'In' 'In' -0.7276 1.3100
                         'International Tables Vol C Tables 4.2.6.8 and 6.1.1.4'
    'S' 'S' 0.1246 0.1234
                         'International Tables Vol C Tables 4.2.6.8 and 6.1.1.4'
    'Na' 'Na' 0.0362 0.0249
                         'International Tables Vol C Tables 4.2.6.8 and 6.1.1.4'
    'Cl' 'Cl' 0.1484 0.1585
                         'International Tables Vol C Tables 4.2.6.8 and 6.1.1.4'
_computing_data_collection     'SMART (Siemens, 1996)'
_computing_cell_refinement     'SAINT (Siemens, 1996)'
_computing_data_reduction     'SAINT (Siemens, 1996)'
_computing_structure_solution     'SHELXS97 (Sheldrick, 2008)'
_computing_structure_refinement     'SHELXL97 (Sheldrick, 2008)'
_computing_molecular_graphics     'SHELXTL (Sheldrick, 2008)'
_computing_publication_material     'SHELXTL (Sheldrick, 2008)'
loop_
    _atom_site_type_symbol
    _atom_site_label
    _atom_site_fract_x
    _atom_site_fract_y
    _atom_site_fract_z
    _atom_site_U_iso_or_equiv
    _atom_site_adp_type
    _atom_site_calc_flag
    _atom_site_refinement_flags
    _atom_site_occupancy
    _atom_site_disorder_assembly
    _atom_site_disorder_group
    In In1 0.30721(4) 0.73423(3) 0.38104(2) 0.0553(2) Uani d . 1 . .
    Na Na1 0.7472(6) 0.9014(4) 0.4923(3) 0.203(3) Uani d . 1 . .
    Na Na2 -0.1166(5) 0.6852(3) 0.2889(3) 0.162(2) Uani d . 1 . .
    Na Na3 0.4318(4) 0.4082(3) 0.4100(3) 0.152(2) Uani d . 1 . .
    Cl Cl1 0.6945(2) 0.44940(15) 0.43849(15) 0.1233(11) Uani d U 1 . .
    Cl Cl2 0.9244(3) 0.4261(3) 0.4170(3) 0.252(3) Uani d DU 1 . .
    Cl Cl3 1.0881(5) 0.0110(4) 0.4316(3) 0.264(3) Uani d U 1 . .
    N N1 0.4407(5) 0.7876(4) 0.3851(3) 0.0803(19) Uani d U 1 . .
    N N2 0.1717(5) 0.6806(3) 0.3795(3) 0.0716(18) Uani d U 1 . .
    N N3 0.3875(5) 0.6568(3) 0.4170(3) 0.0729(18) Uani d U 1 . .
    N N4 0.3448(5) 0.7004(4) 0.2964(3) 0.0727(18) Uani d U 1 . .
    N N5 0.2301(6) 0.8104(4) 0.3434(3) 0.083(2) Uani d U 1 . .
    N N6 0.2678(6) 0.7640(4) 0.4667(3) 0.082(2) Uani d U 1 . .
    O O1 0.9094(6) 0.8232(4) 0.5207(4) 0.128(2) Uani d U 1 . .
    O O2 0.8882(7) 0.8638(5) 0.4086(4) 0.140(3) Uani d U 1 . .
    O O3 0.7986(7) 0.9793(5) 0.3954(4) 0.142(3) Uani d DU 1 . .
    O O4 0.6676(8) 1.0215(5) 0.4803(5) 0.150(3) Uani d DU 1 . .
    O O5 0.6743(7) 0.9661(4) 0.5884(4) 0.132(3) Uani d DU 1 . .
    O O6 0.7702(6) 0.8548(4) 0.6045(3) 0.115(2) Uani d U 1 . .
    O O7 -0.3078(5) 0.7354(3) 0.2561(3) 0.100(2) Uani d U 1 . .
    O O8 -0.2943(4) 0.6233(4) 0.3113(3) 0.0924(18) Uani d U 1 . .
    O O9 -0.1353(5) 0.5539(3) 0.2770(3) 0.0798(16) Uani d U 1 . .
    O O10 0.0376(4) 0.6133(3) 0.2458(3) 0.0796(16) Uani d DU 1 . .
    O O11 0.0292(4) 0.7332(3) 0.2075(3) 0.0802(16) Uani d U 1 . .
    O O12 -0.1376(6) 0.8020(3) 0.2319(3) 0.104(2) Uani d DU 1 . .
    O O13 0.4885(5) 0.4402(3) 0.2933(3) 0.0834(17) Uani d U 1 . .
    O O14 0.2988(4) 0.4777(3) 0.3279(3) 0.0767(16) Uani d U 1 . .
    O O15 0.2319(4) 0.4397(3) 0.4352(3) 0.0798(16) Uani d U 1 . .
    O O16 0.2952(4) 0.3263(3) 0.4770(2) 0.0755(15) Uani d U 1 . .
    O O17 0.4762(4) 0.2848(3) 0.4379(3) 0.0756(16) Uani d U 1 . .
    O O18 0.5467(4) 0.3276(3) 0.3317(3) 0.0791(16) Uani d U 1 . .
    S S1 0.5860(2) 0.87048(15) 0.39347(13) 0.1094(10) Uani d U 1 . .
    S S2 -0.00642(17) 0.63665(14) 0.41181(10) 0.0845(8) Uani d U 1 . .
    S S3 0.50512(17) 0.56055(10) 0.44467(10) 0.0693(6) Uani d U 1 . .
    S S4 0.3969(2) 0.63856(12) 0.19996(10) 0.0814(7) Uani d U 1 . .
    S S5 0.1789(2) 0.92120(13) 0.30143(14) 0.1068(10) Uani d U 1 . .
    S S6 0.1800(3) 0.79117(18) 0.56726(13) 0.1210(11) Uani d U 1 . .
    C C1 0.9412(11) 0.7928(7) 0.4752(6) 0.142(4) Uani d U 1 . .
    H H1A 0.8906 0.7650 0.4629 0.170 Uiso calc R 1 . .
    H H1B 0.9972 0.7688 0.4867 0.170 Uiso calc R 1 . .
    C C2 0.9683(11) 0.8296(7) 0.4274(6) 0.145(4) Uani d U 1 . .
    H H2A 1.0210 0.8565 0.4385 0.174 Uiso calc R 1 . .
    H H2B 0.9910 0.8041 0.3967 0.174 Uiso calc R 1 . .
    C C3 0.9010(11) 0.9021(7) 0.3628(6) 0.148(4) Uani d DU 1 . .
    H H3A 0.9149 0.8780 0.3294 0.178 Uiso calc R 1 . .
    H H3B 0.9575 0.9273 0.3704 0.178 Uiso calc R 1 . .
    C C4 0.8179(11) 0.9414(7) 0.3499(6) 0.138(3) Uani d DU 1 . .
    H H4A 0.8319 0.9654 0.3164 0.165 Uiso calc R 1 . .
    H H4B 0.7610 0.9168 0.3417 0.165 Uiso calc R 1 . .
    C C5 0.7243(12) 1.0193(7) 0.3858(7) 0.147(4) Uani d U 1 . .
    H H5A 0.6673 0.9974 0.3726 0.176 Uiso calc R 1 . .
    H H5B 0.7431 1.0471 0.3560 0.176 Uiso calc R 1 . .
    C C6 0.6997(12) 1.0531(7) 0.4362(7) 0.153(4) Uani d U 1 . .
    H H6A 0.7570 1.0753 0.4484 0.184 Uiso calc R 1 . .
    H H6B 0.6502 1.0824 0.4258 0.184 Uiso calc R 1 . .
    C C7 0.6453(12) 1.0517(7) 0.5299(6) 0.151(4) Uani d DU 1 . .
    H H7A 0.5962 1.0820 0.5218 0.181 Uiso calc R 1 . .
    H H7B 0.7031 1.0723 0.5440 0.181 Uiso calc R 1 . .
    C C8 0.6093(11) 1.0107(7) 0.5742(6) 0.156(4) Uani d DU 1 . .
    H H8A 0.5946 1.0340 0.6080 0.188 Uiso calc R 1 . .
    H H8B 0.5492 0.9922 0.5609 0.188 Uiso calc R 1 . .
    C C9 0.6517(12) 0.9260(7) 0.6302(6) 0.138(4) Uani d U 1 . .
    H H9A 0.6008 0.8992 0.6163 0.166 Uiso calc R 1 . .
    H H9B 0.6262 0.9479 0.6626 0.166 Uiso calc R 1 . .
    C C10 0.7340(10) 0.8902(7) 0.6487(5) 0.126(3) Uani d U 1 . .
    H H10A 0.7851 0.9167 0.6627 0.151 Uiso calc R 1 . .
    H H10B 0.7144 0.8642 0.6799 0.151 Uiso calc R 1 . .
    C C11 0.8558(10) 0.8282(6) 0.6172(5) 0.121(3) Uani d U 1 . .
    H H11A 0.8480 0.8030 0.6507 0.145 Uiso calc R 1 . .
    H H11B 0.9036 0.8591 0.6263 0.145 Uiso calc R 1 . .
    C C12 0.8920(10) 0.7908(6) 0.5697(6) 0.120(3) Uani d U 1 . .
    H H12A 0.9519 0.7712 0.5816 0.144 Uiso calc R 1 . .
    H H12B 0.8446 0.7596 0.5612 0.144 Uiso calc R 1 . .
    C C13 -0.3747(8) 0.7165(6) 0.2963(6) 0.112(3) Uani d U 1 . .
    H H13A -0.4377 0.7341 0.2875 0.134 Uiso calc R 1 . .
    H H13B -0.3544 0.7309 0.3335 0.134 Uiso calc R 1 . .
    C C14 -0.3842(7) 0.6508(6) 0.2981(5) 0.104(3) Uani d U 1 . .
    H H14A -0.4318 0.6398 0.3265 0.125 Uiso calc R 1 . .
    H H14B -0.4075 0.6363 0.2614 0.125 Uiso calc R 1 . .
    C C15 -0.2972(8) 0.5604(5) 0.3083(5) 0.098(3) Uani d U 1 . .
    H H15A -0.3202 0.5482 0.2708 0.118 Uiso calc R 1 . .
    H H15B -0.3425 0.5450 0.3362 0.118 Uiso calc R 1 . .
    C C16 -0.2021(8) 0.5351(5) 0.3188(5) 0.094(3) Uani d U 1 . .
    H H16A -0.1789 0.5476 0.3561 0.113 Uiso calc R 1 . .
    H H16B -0.2065 0.4914 0.3186 0.113 Uiso calc R 1 . .
    C C17 -0.0428(7) 0.5282(5) 0.2839(4) 0.087(2) Uani d U 1 . .
    H H17A -0.0474 0.4846 0.2811 0.104 Uiso calc R 1 . .
    H H17B -0.0168 0.5383 0.3213 0.104 Uiso calc R 1 . .
    C C18 0.0219(8) 0.5511(5) 0.2401(5) 0.091(3) Uani d U 1 . .
    H H18A 0.0838 0.5301 0.2426 0.109 Uiso calc R 1 . .
    H H18B -0.0063 0.5429 0.2029 0.109 Uiso calc R 1 . .
    C C19 0.1053(6) 0.6377(5) 0.2085(4) 0.088(2) Uani d DU 1 . .
    H H19A 0.0830 0.6322 0.1695 0.105 Uiso calc R 1 . .
    H H19B 0.1672 0.6171 0.2130 0.105 Uiso calc R 1 . .
    C C20 0.1177(6) 0.7029(5) 0.2207(4) 0.082(2) Uani d DU 1 . .
    H H20A 0.1344 0.7087 0.2606 0.098 Uiso calc R 1 . .
    H H20B 0.1701 0.7192 0.1978 0.098 Uiso calc R 1 . .
    C C21 0.0328(8) 0.7953(5) 0.2193(5) 0.098(3) Uani d U 1 . .
    H H21A 0.0872 0.8135 0.1996 0.117 Uiso calc R 1 . .
    H H21B 0.0421 0.8016 0.2599 0.117 Uiso calc R 1 . .
    C C22 -0.0581(8) 0.8234(5) 0.2006(5) 0.100(3) Uani d U 1 . .
    H H22A -0.0532 0.8668 0.2051 0.121 Uiso calc R 1 . .
    H H22B -0.0689 0.8149 0.1605 0.121 Uiso calc R 1 . .
    C C23 -0.2296(8) 0.8175(5) 0.2089(5) 0.117(3) Uani d DU 1 . .
    H H23A -0.2375 0.7989 0.1717 0.140 Uiso calc R 1 . .
    H H23B -0.2336 0.8609 0.2041 0.140 Uiso calc R 1 . .
    C C24 -0.3076(8) 0.7971(6) 0.2464(6) 0.118(3) Uani d DU 1 . .
    H H24A -0.3012 0.8178 0.2826 0.142 Uiso calc R 1 . .
    H H24B -0.3698 0.8086 0.2296 0.142 Uiso calc R 1 . .
    C C25 0.4223(8) 0.4746(5) 0.2598(4) 0.088(3) Uani d U 1 . .
    H H25A 0.3808 0.4477 0.2378 0.106 Uiso calc R 1 . .
    H H25B 0.4582 0.4997 0.2334 0.106 Uiso calc R 1 . .
    C C26 0.3622(8) 0.5127(5) 0.2961(4) 0.086(2) Uani d U 1 . .
    H H26A 0.4037 0.5361 0.3215 0.104 Uiso calc R 1 . .
    H H26B 0.3252 0.5408 0.2726 0.104 Uiso calc R 1 . .
    C C27 0.2385(7) 0.5138(4) 0.3632(4) 0.083(2) Uani d U 1 . .
    H H27A 0.1987 0.5402 0.3397 0.100 Uiso calc R 1 . .
    H H27B 0.2788 0.5387 0.3878 0.100 Uiso calc R 1 . .
    C C28 0.1748(7) 0.4747(5) 0.3984(4) 0.085(2) Uani d U 1 . .
    H H28A 0.1307 0.4996 0.4202 0.101 Uiso calc R 1 . .
    H H28B 0.1363 0.4486 0.3738 0.101 Uiso calc R 1 . .
    C C29 0.1775(7) 0.4036(5) 0.4731(4) 0.086(2) Uani d U 1 . .
    H H29A 0.1360 0.3764 0.4515 0.103 Uiso calc R 1 . .
    H H29B 0.1362 0.4292 0.4961 0.103 Uiso calc R 1 . .
    C C30 0.2433(7) 0.3683(5) 0.5106(4) 0.084(2) Uani d U 1 . .
    H H30A 0.2885 0.3951 0.5300 0.101 Uiso calc R 1 . .
    H H30B 0.2056 0.3470 0.5390 0.101 Uiso calc R 1 . .
    C C31 0.3565(7) 0.2886(4) 0.5094(4) 0.080(2) Uani d U 1 . .
    H H31A 0.3177 0.2639 0.5346 0.096 Uiso calc R 1 . .
    H H31B 0.4002 0.3130 0.5325 0.096 Uiso calc R 1 . .
    C C32 0.4138(7) 0.2493(4) 0.4711(4) 0.084(2) Uani d U 1 . .
    H H32A 0.4518 0.2209 0.4936 0.101 Uiso calc R 1 . .
    H H32B 0.3702 0.2266 0.4465 0.101 Uiso calc R 1 . .
    C C33 0.5335(7) 0.2495(4) 0.3996(4) 0.084(2) Uani d U 1 . .
    H H33A 0.4912 0.2282 0.3730 0.101 Uiso calc R 1 . .
    H H33B 0.5712 0.2199 0.4207 0.101 Uiso calc R 1 . .
    C C34 0.5994(7) 0.2901(5) 0.3681(5) 0.089(3) Uani d U 1 . .
    H H34A 0.6365 0.3144 0.3949 0.107 Uiso calc R 1 . .
    H H34B 0.6449 0.2662 0.3462 0.107 Uiso calc R 1 . .
    C C35 0.6077(7) 0.3625(5) 0.2963(4) 0.087(2) Uani d U 1 . .
    H H35A 0.6468 0.3360 0.2729 0.105 Uiso calc R 1 . .
    H H35B 0.6514 0.3867 0.3196 0.105 Uiso calc R 1 . .
    C C36 0.5472(7) 0.4024(5) 0.2595(4) 0.089(3) Uani d U 1 . .
    H H36A 0.5890 0.4268 0.2357 0.107 Uiso calc R 1 . .
    H H36B 0.5062 0.3779 0.2347 0.107 Uiso calc R 1 . .
    C C37 0.5002(6) 0.8222(4) 0.3897(3) 0.063(2) Uani d U 1 . .
    C C38 0.0984(6) 0.6634(4) 0.3929(3) 0.0566(18) Uani d U 1 . .
    C C39 0.4365(5) 0.6167(4) 0.4286(3) 0.0539(18) Uani d U 1 . .
    C C40 0.3667(6) 0.6748(4) 0.2564(3) 0.0591(19) Uani d U 1 . .
    C C41 0.2089(6) 0.8567(4) 0.3265(4) 0.067(2) Uani d U 1 . .
    C C42 0.2309(6) 0.7754(4) 0.5082(4) 0.070(2) Uani d U 1 . .
    C C43 0.7700(9) 0.4016(6) 0.4773(5) 0.132(4) Uani d DU 1 . .
    H H43A 0.7925 0.4234 0.5108 0.159 Uiso calc R 1 . .
    H H43B 0.7310 0.3680 0.4905 0.159 Uiso calc R 1 . .
    C C44 0.8533(9) 0.3777(6) 0.4492(7) 0.145(5) Uani d DU 1 . .
    H H44A 0.8309 0.3485 0.4212 0.174 Uiso calc R 1 . .
    H H44B 0.8922 0.3559 0.4771 0.174 Uiso calc R 1 . .
    C C45 0.9901(19) 0.0294(8) 0.4813(9) 0.248(10) Uani d DU 1 . .
    H H45A 0.9261 0.0297 0.4635 0.298 Uiso calc R 1 . .
    H H45B 1.0013 0.0667 0.5021 0.298 Uiso calc R 1 . .
loop_
    _atom_site_aniso_label
    _atom_site_aniso_U_11
    _atom_site_aniso_U_22
    _atom_site_aniso_U_33
    _atom_site_aniso_U_12
    _atom_site_aniso_U_13
    _atom_site_aniso_U_23
    In1 0.0498(3) 0.0591(4) 0.0572(3) 0.0037(3) 0.0033(2) 0.0056(3)
    Na1 0.228(8) 0.224(8) 0.158(6) 0.013(7) 0.010(5) 0.010(5)
    Na2 0.147(5) 0.169(6) 0.169(5) -0.002(4) 0.010(4) 0.003(4)
    Na3 0.148(5) 0.157(5) 0.149(5) -0.004(4) 0.010(4) 0.000(4)
    Cl1 0.098(2) 0.118(2) 0.155(3) 0.0274(18) 0.042(2) 0.030(2)
    Cl2 0.096(3) 0.355(6) 0.306(6) 0.030(3) 0.034(3) 0.207(5)
    Cl3 0.251(6) 0.306(7) 0.236(5) -0.121(5) 0.016(5) -0.009(5)
    N1 0.072(4) 0.082(4) 0.087(4) -0.010(4) 0.002(4) 0.002(4)
    N2 0.052(4) 0.085(4) 0.078(4) -0.004(3) 0.003(3) 0.007(4)
    N3 0.067(4) 0.075(4) 0.076(4) 0.003(4) -0.006(3) 0.008(4)
    N4 0.063(4) 0.092(5) 0.063(4) 0.001(4) 0.003(3) 0.001(4)
    N5 0.075(4) 0.088(5) 0.085(5) 0.014(4) 0.002(4) 0.015(4)
    N6 0.093(5) 0.088(5) 0.067(4) 0.006(4) 0.012(4) 0.000(4)
    O1 0.129(5) 0.132(6) 0.122(6) 0.024(5) -0.001(5) -0.006(5)
    O2 0.133(6) 0.168(7) 0.119(6) -0.009(5) 0.022(5) -0.003(5)
    O3 0.144(6) 0.155(6) 0.126(6) -0.020(5) -0.015(5) 0.021(5)
    O4 0.177(7) 0.141(6) 0.130(6) 0.010(6) -0.009(6) 0.025(5)
    O5 0.154(6) 0.137(6) 0.106(5) 0.019(5) 0.005(5) -0.001(5)
    O6 0.130(5) 0.122(5) 0.093(5) -0.002(5) -0.008(4) 0.016(4)
    O7 0.076(4) 0.097(4) 0.127(5) 0.026(4) 0.015(4) 0.000(4)
    O8 0.065(4) 0.112(5) 0.100(4) -0.007(4) 0.010(3) 0.011(4)
    O9 0.082(4) 0.080(4) 0.077(4) -0.008(3) 0.000(3) 0.005(3)
    O10 0.065(3) 0.093(4) 0.081(4) 0.006(3) 0.016(3) -0.010(3)
    O11 0.068(3) 0.094(4) 0.079(4) -0.014(3) 0.003(3) -0.002(3)
    O12 0.100(5) 0.084(4) 0.127(5) 0.005(4) -0.001(4) 0.008(4)
    O13 0.086(4) 0.096(4) 0.068(4) -0.006(3) 0.010(3) -0.001(3)
    O14 0.079(4) 0.069(4) 0.082(4) -0.005(3) 0.002(3) 0.008(3)
    O15 0.066(3) 0.085(4) 0.088(4) 0.002(3) 0.009(3) 0.012(3)
    O16 0.072(4) 0.081(4) 0.073(3) -0.003(3) 0.005(3) 0.003(3)
    O17 0.083(4) 0.063(3) 0.081(4) -0.003(3) 0.006(3) 0.004(3)
    O18 0.067(3) 0.086(4) 0.085(4) -0.004(3) 0.017(3) -0.003(3)
    S1 0.113(2) 0.114(2) 0.101(2) -0.0523(19) -0.0150(17) 0.0134(17)
    S2 0.0620(14) 0.122(2) 0.0696(14) -0.0190(14) 0.0099(11) 0.0070(14)
    S3 0.0766(15) 0.0585(13) 0.0727(14) 0.0089(11) -0.0106(11) 0.0024(11)
    S4 0.1029(19) 0.0797(17) 0.0618(14) -0.0034(14) 0.0159(13) -0.0006(12)
    S5 0.116(2) 0.0702(17) 0.134(3) 0.0247(16) 0.0057(19) 0.0218(17)
    S6 0.134(3) 0.148(3) 0.0821(19) 0.008(2) 0.0284(18) -0.0318(19)
    C1 0.145(7) 0.150(8) 0.130(7) 0.010(7) 0.009(7) -0.018(7)
    C2 0.140(7) 0.160(8) 0.135(7) 0.021(7) 0.015(7) -0.014(7)
    C3 0.152(8) 0.169(8) 0.124(7) -0.022(7) 0.014(7) 0.006(7)
    C4 0.145(7) 0.157(8) 0.112(7) -0.023(7) 0.012(6) 0.021(6)
    C5 0.162(8) 0.145(8) 0.134(7) -0.007(7) -0.002(7) 0.053(7)
    C6 0.179(8) 0.142(8) 0.138(8) -0.001(7) -0.002(7) 0.042(7)
    C7 0.172(8) 0.149(8) 0.132(7) 0.028(7) 0.000(7) 0.006(7)
    C8 0.174(8) 0.151(8) 0.144(8) 0.041(7) 0.002(7) 0.013(7)
    C9 0.165(8) 0.147(8) 0.102(7) 0.017(7) 0.012(7) 0.014(6)
    C10 0.148(7) 0.144(7) 0.087(6) 0.016(7) 0.012(6) 0.000(6)
    C11 0.122(7) 0.126(7) 0.113(7) 0.018(6) -0.023(6) 0.022(6)
    C12 0.118(7) 0.128(7) 0.113(7) 0.013(6) -0.015(6) 0.021(6)
    C13 0.071(5) 0.123(7) 0.142(7) 0.013(5) 0.020(5) -0.014(6)
    C14 0.061(5) 0.132(7) 0.119(6) 0.003(5) 0.017(5) 0.018(6)
    C15 0.086(6) 0.118(6) 0.092(6) -0.017(5) 0.009(5) 0.017(5)
    C16 0.093(6) 0.092(6) 0.098(6) -0.014(5) 0.007(5) 0.014(5)
    C17 0.090(6) 0.082(5) 0.089(5) 0.008(5) -0.004(5) -0.005(5)
    C18 0.082(5) 0.093(6) 0.097(6) 0.019(5) 0.000(5) -0.016(5)
    C19 0.057(5) 0.122(6) 0.086(5) 0.007(5) 0.015(4) -0.001(5)
    C20 0.060(4) 0.107(5) 0.079(5) -0.013(4) 0.010(4) 0.008(5)
    C21 0.096(6) 0.091(6) 0.106(6) -0.022(5) 0.007(5) 0.003(5)
    C22 0.101(6) 0.083(6) 0.117(6) -0.012(5) 0.009(5) 0.008(5)
    C23 0.106(6) 0.094(6) 0.150(7) 0.031(6) 0.003(6) 0.007(6)
    C24 0.094(6) 0.100(6) 0.160(7) 0.035(6) 0.007(6) 0.001(6)
    C25 0.102(6) 0.088(6) 0.074(5) -0.001(5) 0.005(5) 0.020(5)
    C26 0.097(5) 0.081(5) 0.082(5) -0.009(5) 0.002(5) 0.020(4)
    C27 0.083(5) 0.068(5) 0.098(6) 0.007(4) -0.006(5) 0.000(5)
    C28 0.075(5) 0.081(5) 0.098(6) 0.002(5) 0.006(5) -0.006(5)
    C29 0.065(5) 0.091(6) 0.101(6) -0.001(4) 0.021(4) 0.002(5)
    C30 0.067(5) 0.099(6) 0.088(5) -0.004(5) 0.025(4) 0.007(5)
    C31 0.086(5) 0.080(5) 0.075(5) -0.006(5) 0.002(4) 0.017(4)
    C32 0.089(5) 0.079(5) 0.084(5) -0.001(4) 0.010(5) 0.018(4)
    C33 0.083(5) 0.066(5) 0.103(6) 0.010(4) 0.017(5) 0.001(4)
    C34 0.084(5) 0.077(5) 0.106(6) 0.004(5) 0.014(5) 0.003(5)
    C35 0.082(5) 0.096(6) 0.084(5) -0.009(5) 0.025(5) -0.003(5)
    C36 0.089(5) 0.101(6) 0.077(5) -0.020(5) 0.020(5) -0.001(5)
    C37 0.063(2) 0.063(2) 0.063(2) -0.0005(10) 0.0007(10) 0.0000(10)
    C38 0.048(4) 0.070(5) 0.051(4) 0.003(4) 0.000(3) 0.006(4)
    C39 0.053(4) 0.058(5) 0.051(4) 0.005(4) -0.001(3) 0.005(4)
    C40 0.053(4) 0.068(5) 0.057(4) -0.004(4) 0.001(4) 0.011(4)
    C41 0.063(5) 0.070(5) 0.070(5) 0.009(4) 0.002(4) 0.005(4)
    C42 0.070(2) 0.070(2) 0.069(2) 0.0006(10) 0.0006(10) -0.0002(10)
    C43 0.115(9) 0.151(10) 0.131(9) 0.017(8) 0.024(7) 0.067(8)
    C44 0.109(9) 0.135(10) 0.190(11) 0.019(8) -0.002(9) 0.060(9)
    C45 0.239(12) 0.255(13) 0.251(13) -0.012(10) 0.017(9) -0.019(9)
_geom_special_details
;
All e.s.d.'s (except the e.s.d. in the dihedral angle between two l.s. planes)
are estimated using the full covariance matrix. The cell e.s.d.'s are taken
into account individually in the estimation of e.s.d.'s in distances, angles
and torsion angles; correlations between e.s.d.'s in cell parameters are only
used when they are defined by crystal symmetry. An approximate (isotropic)
treatment of cell e.s.d.'s is used for estimating e.s.d.'s involving l.s.
planes.
;
loop_
    _geom_bond_atom_site_label_1
    _geom_bond_atom_site_label_2
    _geom_bond_site_symmetry_2
    _geom_bond_distance
    _geom_bond_publ_flag
    In1 N5 . 2.174(8) ?
    In1 N1 . 2.181(8) ?
    In1 N6 . 2.187(7) ?
    In1 N4 . 2.189(8) ?
    In1 N3 . 2.203(8) ?
    In1 N2 . 2.207(7) ?
    Na1 O6 . 2.842(10) ?
    Na1 O5 . 2.860(12) ?
    Na1 O4 . 2.888(13) ?
    Na1 O2 . 2.894(12) ?
    Na1 O1 . 2.893(12) ?
    Na1 O3 . 2.946(12) ?
    Na1 S1 . 3.264(9) ?
    Na2 O10 . 2.844(9) ?
    Na2 O8 . 2.852(9) ?
    Na2 O12 . 2.925(10) ?
    Na2 O9 . 2.932(9) ?
    Na2 O7 . 2.947(9) ?
    Na2 O11 . 2.977(9) ?
    Na3 O17 . 2.873(9) ?
    Na3 O15 . 2.899(8) ?
    Na3 O13 . 2.942(8) ?
    Na3 O18 . 3.016(8) ?
    Na3 O16 . 3.055(8) ?
    Na3 O14 . 3.058(9) ?
    Cl1 C43 . 1.733(12) ?
    Cl2 C44 . 1.639(11) ?
    Cl3 C45 . 1.84(3) ?
    N1 C37 . 1.126(10) ?
    N2 C38 . 1.124(9) ?
    N3 C39 . 1.144(9) ?
    N4 C40 . 1.141(10) ?
    N5 C41 . 1.137(10) ?
    N6 C42 . 1.132(10) ?
    O1 C1 . 1.339(14) ?
    O1 C12 . 1.378(14) ?
    O2 C3 . 1.382(15) ?
    O2 C2 . 1.403(16) ?
    O3 C5 . 1.367(16) ?
    O3 C4 . 1.387(13) ?
    O4 C6 . 1.329(15) ?
    O4 C7 . 1.379(12) ?
    O5 C9 . 1.361(14) ?
    O5 C8 . 1.370(12) ?
    O6 C11 . 1.345(13) ?
    O6 C10 . 1.395(13) ?
    O7 C13 . 1.387(13) ?
    O7 C24 . 1.386(13) ?
    O8 C15 . 1.395(12) ?
    O8 C14 . 1.409(11) ?
    O9 C17 . 1.399(11) ?
    O9 C16 . 1.413(11) ?
    O10 C19 . 1.391(9) ?
    O10 C18 . 1.400(11) ?
    O11 C21 . 1.402(12) ?
    O11 C20 . 1.420(10) ?
    O12 C22 . 1.403(12) ?
    O12 C23 . 1.412(11) ?
    O13 C36 . 1.411(11) ?
    O13 C25 . 1.419(11) ?
    O14 C26 . 1.388(10) ?
    O14 C27 . 1.422(10) ?
    O15 C28 . 1.396(11) ?
    O15 C29 . 1.412(10) ?
    O16 C31 . 1.405(10) ?
    O16 C30 . 1.415(10) ?
    O17 C32 . 1.403(10) ?
    O17 C33 . 1.433(10) ?
    O18 C34 . 1.390(11) ?
    O18 C35 . 1.414(10) ?
    S1 C37 . 1.593(9) ?
    S2 C38 . 1.622(8) ?
    S3 C39 . 1.603(8) ?
    S4 C40 . 1.606(9) ?
    S5 C41 . 1.597(10) ?
    S6 C42 . 1.596(10) ?
    C1 C2 . 1.439(18) ?
    C1 H1A . 0.9700 ?
    C1 H1B . 0.9700 ?
    C2 H2A . 0.9700 ?
    C2 H2B . 0.9700 ?
    C3 C4 . 1.463(14) ?
    C3 H3A . 0.9700 ?
    C3 H3B . 0.9700 ?
    C4 H4A . 0.9700 ?
    C4 H4B . 0.9700 ?
    C5 C6 . 1.441(19) ?
    C5 H5A . 0.9700 ?
    C5 H5B . 0.9700 ?
    C6 H6A . 0.9700 ?
    C6 H6B . 0.9700 ?
    C7 C8 . 1.469(14) ?
    C7 H7A . 0.9700 ?
    C7 H7B . 0.9700 ?
    C8 H8A . 0.9700 ?
    C8 H8B . 0.9700 ?
    C9 C10 . 1.445(17) ?
    C9 H9A . 0.9700 ?
    C9 H9B . 0.9700 ?
    C10 H10A . 0.9700 ?
    C10 H10B . 0.9700 ?
    C11 C12 . 1.480(16) ?
    C11 H11A . 0.9700 ?
    C11 H11B . 0.9700 ?
    C12 H12A . 0.9700 ?
    C12 H12B . 0.9700 ?
    C13 C14 . 1.460(15) ?
    C13 H13A . 0.9700 ?
    C13 H13B . 0.9700 ?
    C14 H14A . 0.9700 ?
    C14 H14B . 0.9700 ?
    C15 C16 . 1.439(13) ?
    C15 H15A . 0.9700 ?
    C15 H15B . 0.9700 ?
    C16 H16A . 0.9700 ?
    C16 H16B . 0.9700 ?
    C17 C18 . 1.456(13) ?
    C17 H17A . 0.9700 ?
    C17 H17B . 0.9700 ?
    C18 H18A . 0.9700 ?
    C18 H18B . 0.9700 ?
    C19 C20 . 1.481(11) ?
    C19 H19A . 0.9700 ?
    C19 H19B . 0.9700 ?
    C20 H20A . 0.9700 ?
    C20 H20B . 0.9700 ?
    C21 C22 . 1.460(14) ?
    C21 H21A . 0.9700 ?
    C21 H21B . 0.9700 ?
    C22 H22A . 0.9700 ?
    C22 H22B . 0.9700 ?
    C23 C24 . 1.463(13) ?
    C23 H23A . 0.9700 ?
    C23 H23B . 0.9700 ?
    C24 H24A . 0.9700 ?
    C24 H24B . 0.9700 ?
    C25 C26 . 1.460(13) ?
    C25 H25A . 0.9700 ?
    C25 H25B . 0.9700 ?
    C26 H26A . 0.9700 ?
    C26 H26B . 0.9700 ?
    C27 C28 . 1.487(13) ?
    C27 H27A . 0.9700 ?
    C27 H27B . 0.9700 ?
    C28 H28A . 0.9700 ?
    C28 H28B . 0.9700 ?
    C29 C30 . 1.479(13) ?
    C29 H29A . 0.9700 ?
    C29 H29B . 0.9700 ?
    C30 H30A . 0.9700 ?
    C30 H30B . 0.9700 ?
    C31 C32 . 1.482(13) ?
    C31 H31A . 0.9700 ?
    C31 H31B . 0.9700 ?
    C32 H32A . 0.9700 ?
    C32 H32B . 0.9700 ?
    C33 C34 . 1.478(13) ?
    C33 H33A . 0.9700 ?
    C33 H33B . 0.9700 ?
    C34 H34A . 0.9700 ?
    C34 H34B . 0.9700 ?
    C35 C36 . 1.486(13) ?
    C35 H35A . 0.9700 ?
    C35 H35B . 0.9700 ?
    C36 H36A . 0.9700 ?
    C36 H36B . 0.9700 ?
    C43 C44 . 1.429(13) ?
    C43 H43A . 0.9700 ?
    C43 H43B . 0.9700 ?
    C44 H44A . 0.9700 ?
    C44 H44B . 0.9700 ?
    C45 C45 3_756 1.592(19) ?
    C45 H45A . 0.9700 ?
    C45 H45B . 0.9700 ?
loop_
    _geom_angle_atom_site_label_1
    _geom_angle_atom_site_label_2
    _geom_angle_atom_site_label_3
    _geom_angle_site_symmetry_1
    _geom_angle_site_symmetry_3
    _geom_angle
    _geom_angle_publ_flag
    N5 In1 N1 . . 90.2(3) ?
    N5 In1 N6 . . 91.0(3) ?
    N1 In1 N6 . . 90.7(3) ?
    N5 In1 N4 . . 90.8(3) ?
    N1 In1 N4 . . 91.1(3) ?
    N6 In1 N4 . . 177.5(3) ?
    N5 In1 N3 . . 178.4(3) ?
    N1 In1 N3 . . 89.3(3) ?
    N6 In1 N3 . . 90.6(3) ?
    N4 In1 N3 . . 87.7(3) ?
    N5 In1 N2 . . 90.2(3) ?
    N1 In1 N2 . . 178.4(3) ?
    N6 In1 N2 . . 87.7(3) ?
    N4 In1 N2 . . 90.4(3) ?
    N3 In1 N2 . . 90.3(3) ?
    O6 Na1 O5 . . 59.2(3) ?
    O6 Na1 O4 . . 117.6(4) ?
    O5 Na1 O4 . . 58.7(3) ?
    O6 Na1 O2 . . 117.1(4) ?
    O5 Na1 O2 . . 157.1(4) ?
    O4 Na1 O2 . . 117.0(4) ?
    O6 Na1 O1 . . 59.4(3) ?
    O5 Na1 O1 . . 113.1(4) ?
    O4 Na1 O1 . . 149.7(4) ?
    O2 Na1 O1 . . 57.7(3) ?
    O6 Na1 O3 . . 154.5(4) ?
    O5 Na1 O3 . . 113.8(4) ?
    O4 Na1 O3 . . 58.6(4) ?
    O2 Na1 O3 . . 58.5(4) ?
    O1 Na1 O3 . . 109.8(4) ?
    O6 Na1 S1 . . 130.6(3) ?
    O5 Na1 S1 . . 115.2(3) ?
    O4 Na1 S1 . . 82.5(3) ?
    O2 Na1 S1 . . 84.8(3) ?
    O1 Na1 S1 . . 123.6(3) ?
    O3 Na1 S1 . . 74.9(3) ?
    O10 Na2 O8 . . 116.0(3) ?
    O10 Na2 O12 . . 113.8(3) ?
    O8 Na2 O12 . . 115.4(3) ?
    O10 Na2 O9 . . 58.3(2) ?
    O8 Na2 O9 . . 57.8(2) ?
    O12 Na2 O9 . . 145.6(3) ?
    O10 Na2 O7 . . 141.5(3) ?
    O8 Na2 O7 . . 57.8(2) ?
    O12 Na2 O7 . . 57.6(2) ?
    O9 Na2 O7 . . 105.8(3) ?
    O10 Na2 O11 . . 57.6(2) ?
    O8 Na2 O11 . . 150.7(3) ?
    O12 Na2 O11 . . 56.9(2) ?
    O9 Na2 O11 . . 110.6(3) ?
    O7 Na2 O11 . . 107.5(3) ?
    O10 Na2 S2 . . 78.4(2) ?
    O8 Na2 S2 . . 93.8(2) ?
    O12 Na2 S2 . . 134.8(3) ?
    O9 Na2 S2 . . 78.8(2) ?
    O7 Na2 S2 . . 136.5(3) ?
    O11 Na2 S2 . . 111.0(2) ?
    O17 Na3 O15 . . 112.4(3) ?
    O17 Na3 O13 . . 112.6(3) ?
    O15 Na3 O13 . . 113.1(3) ?
    O17 Na3 O18 . . 57.7(2) ?
    O15 Na3 O18 . . 140.2(3) ?
    O13 Na3 O18 . . 55.3(2) ?
    O17 Na3 O16 . . 56.5(2) ?
    O15 Na3 O16 . . 56.7(2) ?
    O13 Na3 O16 . . 142.3(3) ?
    O18 Na3 O16 . . 106.9(3) ?
    O17 Na3 O14 . . 138.3(3) ?
    O15 Na3 O14 . . 56.4(2) ?
    O13 Na3 O14 . . 56.9(2) ?
    O18 Na3 O14 . . 103.1(2) ?
    O16 Na3 O14 . . 104.9(2) ?
    O17 Na3 S3 . . 141.1(2) ?
    O15 Na3 S3 . . 89.5(2) ?
    O13 Na3 S3 . . 84.8(2) ?
    O18 Na3 S3 . . 122.9(2) ?
    O16 Na3 S3 . . 127.6(2) ?
    O14 Na3 S3 . . 80.49(19) ?
    C37 N1 In1 . . 169.2(8) ?
    C38 N2 In1 . . 159.2(7) ?
    C39 N3 In1 . . 170.2(7) ?
    C40 N4 In1 . . 169.7(7) ?
    C41 N5 In1 . . 164.5(8) ?
    C42 N6 In1 . . 167.3(8) ?
    C1 O1 C12 . . 117.6(12) ?
    C1 O1 Na1 . . 112.0(9) ?
    C12 O1 Na1 . . 111.4(8) ?
    C3 O2 C2 . . 118.1(12) ?
    C3 O2 Na1 . . 116.2(9) ?
    C2 O2 Na1 . . 117.9(8) ?
    C5 O3 C4 . . 114.4(12) ?
    C5 O3 Na1 . . 108.8(8) ?
    C4 O3 Na1 . . 106.8(8) ?
    C6 O4 C7 . . 118.7(13) ?
    C6 O4 Na1 . . 115.6(10) ?
    C7 O4 Na1 . . 116.8(8) ?
    C9 O5 C8 . . 119.5(12) ?
    C9 O5 Na1 . . 109.0(8) ?
    C8 O5 Na1 . . 113.7(8) ?
    C11 O6 C10 . . 113.4(10) ?
    C11 O6 Na1 . . 116.9(8) ?
    C10 O6 Na1 . . 116.6(7) ?
    C13 O7 C24 . . 114.3(9) ?
    C13 O7 Na2 . . 107.6(7) ?
    C24 O7 Na2 . . 114.3(7) ?
    C15 O8 C14 . . 113.3(8) ?
    C15 O8 Na2 . . 119.6(6) ?
    C14 O8 Na2 . . 120.1(6) ?
    C17 O9 C16 . . 113.2(7) ?
    C17 O9 Na2 . . 108.3(5) ?
    C16 O9 Na2 . . 106.4(6) ?
    C19 O10 C18 . . 115.2(7) ?
    C19 O10 Na2 . . 120.6(6) ?
    C18 O10 Na2 . . 118.0(5) ?
    C21 O11 C20 . . 113.1(7) ?
    C21 O11 Na2 . . 104.2(6) ?
    C20 O11 Na2 . . 105.7(5) ?
    C22 O12 C23 . . 114.5(9) ?
    C22 O12 Na2 . . 117.7(6) ?
    C23 O12 Na2 . . 118.2(7) ?
    C36 O13 C25 . . 112.0(7) ?
    C36 O13 Na3 . . 122.5(6) ?
    C25 O13 Na3 . . 118.1(5) ?
    C26 O14 C27 . . 111.8(7) ?
    C26 O14 Na3 . . 104.3(5) ?
    C27 O14 Na3 . . 105.2(5) ?
    C28 O15 C29 . . 114.0(7) ?
    C28 O15 Na3 . . 122.2(5) ?
    C29 O15 Na3 . . 119.9(5) ?
    C31 O16 C30 . . 113.0(7) ?
    C31 O16 Na3 . . 105.3(5) ?
    C30 O16 Na3 . . 102.3(5) ?
    C32 O17 C33 . . 112.6(7) ?
    C32 O17 Na3 . . 122.0(5) ?
    C33 O17 Na3 . . 119.4(5) ?
    C34 O18 C35 . . 112.3(7) ?
    C34 O18 Na3 . . 104.6(5) ?
    C35 O18 Na3 . . 110.6(5) ?
    C37 S1 Na1 . . 132.6(4) ?
    C38 S2 Na2 . . 92.4(3) ?
    C39 S3 Na3 . . 120.7(3) ?
    O1 C1 C2 . . 115.0(14) ?
    O1 C1 H1A . . 108.5 ?
    C2 C1 H1A . . 108.5 ?
    O1 C1 H1B . . 108.5 ?
    C2 C1 H1B . . 108.5 ?
    H1A C1 H1B . . 107.5 ?
    O2 C2 C1 . . 110.2(13) ?
    O2 C2 H2A . . 109.6 ?
    C1 C2 H2A . . 109.6 ?
    O2 C2 H2B . . 109.6 ?
    C1 C2 H2B . . 109.6 ?
    H2A C2 H2B . . 108.1 ?
    O2 C3 C4 . . 114.9(13) ?
    O2 C3 H3A . . 108.6 ?
    C4 C3 H3A . . 108.6 ?
    O2 C3 H3B . . 108.5 ?
    C4 C3 H3B . . 108.5 ?
    H3A C3 H3B . . 107.5 ?
    O3 C4 C3 . . 110.8(13) ?
    O3 C4 H4A . . 109.5 ?
    C3 C4 H4A . . 109.5 ?
    O3 C4 H4B . . 109.5 ?
    C3 C4 H4B . . 109.5 ?
    H4A C4 H4B . . 108.1 ?
    O3 C5 C6 . . 112.4(14) ?
    O3 C5 H5A . . 109.1 ?
    C6 C5 H5A . . 109.1 ?
    O3 C5 H5B . . 109.1 ?
    C6 C5 H5B . . 109.1 ?
    H5A C5 H5B . . 107.9 ?
    O4 C6 C5 . . 116.6(14) ?
    O4 C6 H6A . . 108.1 ?
    C5 C6 H6A . . 108.1 ?
    O4 C6 H6B . . 108.1 ?
    C5 C6 H6B . . 108.1 ?
    H6A C6 H6B . . 107.3 ?
    O4 C7 C8 . . 112.0(13) ?
    O4 C7 H7A . . 109.2 ?
    C8 C7 H7A . . 109.2 ?
    O4 C7 H7B . . 109.2 ?
    C8 C7 H7B . . 109.2 ?
    H7A C7 H7B . . 107.9 ?
    O5 C8 C7 . . 113.2(13) ?
    O5 C8 H8A . . 108.9 ?
    C7 C8 H8A . . 108.9 ?
    O5 C8 H8B . . 108.9 ?
    C7 C8 H8B . . 108.9 ?
    H8A C8 H8B . . 107.7 ?
    O5 C9 C10 . . 113.1(13) ?
    O5 C9 H9A . . 109.0 ?
    C10 C9 H9A . . 109.0 ?
    O5 C9 H9B . . 109.0 ?
    C10 C9 H9B . . 109.0 ?
    H9A C9 H9B . . 107.8 ?
    O6 C10 C9 . . 111.5(11) ?
    O6 C10 H10A . . 109.3 ?
    C9 C10 H10A . . 109.3 ?
    O6 C10 H10B . . 109.3 ?
    C9 C10 H10B . . 109.3 ?
    H10A C10 H10B . . 108.0 ?
    O6 C11 C12 . . 112.2(11) ?
    O6 C11 H11A . . 109.2 ?
    C12 C11 H11A . . 109.2 ?
    O6 C11 H11B . . 109.2 ?
    C12 C11 H11B . . 109.2 ?
    H11A C11 H11B . . 107.9 ?
    O1 C12 C11 . . 113.6(11) ?
    O1 C12 H12A . . 108.9 ?
    C11 C12 H12A . . 108.8 ?
    O1 C12 H12B . . 108.8 ?
    C11 C12 H12B . . 108.9 ?
    H12A C12 H12B . . 107.7 ?
    O7 C13 C14 . . 112.4(10) ?
    O7 C13 H13A . . 109.1 ?
    C14 C13 H13A . . 109.1 ?
    O7 C13 H13B . . 109.1 ?
    C14 C13 H13B . . 109.1 ?
    H13A C13 H13B . . 107.9 ?
    O8 C14 C13 . . 111.0(9) ?
    O8 C14 H14A . . 109.4 ?
    C13 C14 H14A . . 109.5 ?
    O8 C14 H14B . . 109.4 ?
    C13 C14 H14B . . 109.4 ?
    H14A C14 H14B . . 108.0 ?
    O8 C15 C16 . . 110.8(9) ?
    O8 C15 H15A . . 109.5 ?
    C16 C15 H15A . . 109.5 ?
    O8 C15 H15B . . 109.5 ?
    C16 C15 H15B . . 109.5 ?
    H15A C15 H15B . . 108.1 ?
    O9 C16 C15 . . 111.1(9) ?
    O9 C16 H16A . . 109.4 ?
    C15 C16 H16A . . 109.4 ?
    O9 C16 H16B . . 109.4 ?
    C15 C16 H16B . . 109.4 ?
    H16A C16 H16B . . 108.0 ?
    O9 C17 C18 . . 109.6(8) ?
    O9 C17 H17A . . 109.8 ?
    C18 C17 H17A . . 109.8 ?
    O9 C17 H17B . . 109.8 ?
    C18 C17 H17B . . 109.8 ?
    H17A C17 H17B . . 108.2 ?
    O10 C18 C17 . . 111.7(8) ?
    O10 C18 H18A . . 109.3 ?
    C17 C18 H18A . . 109.3 ?
    O10 C18 H18B . . 109.3 ?
    C17 C18 H18B . . 109.3 ?
    H18A C18 H18B . . 107.9 ?
    O10 C19 C20 . . 109.6(8) ?
    O10 C19 H19A . . 109.8 ?
    C20 C19 H19A . . 109.8 ?
    O10 C19 H19B . . 109.8 ?
    C20 C19 H19B . . 109.8 ?
    H19A C19 H19B . . 108.2 ?
    O11 C20 C19 . . 108.8(8) ?
    O11 C20 H20A . . 109.9 ?
    C19 C20 H20A . . 109.9 ?
    O11 C20 H20B . . 109.9 ?
    C19 C20 H20B . . 109.9 ?
    H20A C20 H20B . . 108.3 ?
    O11 C21 C22 . . 109.3(9) ?
    O11 C21 H21A . . 109.8 ?
    C22 C21 H21A . . 109.8 ?
    O11 C21 H21B . . 109.8 ?
    C22 C21 H21B . . 109.8 ?
    H21A C21 H21B . . 108.3 ?
    O12 C22 C21 . . 111.4(9) ?
    O12 C22 H22A . . 109.3 ?
    C21 C22 H22A . . 109.3 ?
    O12 C22 H22B . . 109.3 ?
    C21 C22 H22B . . 109.3 ?
    H22A C22 H22B . . 108.0 ?
    O12 C23 C24 . . 110.6(10) ?
    O12 C23 H23A . . 109.5 ?
    C24 C23 H23A . . 109.5 ?
    O12 C23 H23B . . 109.5 ?
    C24 C23 H23B . . 109.5 ?
    H23A C23 H23B . . 108.1 ?
    O7 C24 C23 . . 113.9(10) ?
    O7 C24 H24A . . 108.8 ?
    C23 C24 H24A . . 108.8 ?
    O7 C24 H24B . . 108.8 ?
    C23 C24 H24B . . 108.8 ?
    H24A C24 H24B . . 107.7 ?
    O13 C25 C26 . . 110.5(8) ?
    O13 C25 H25A . . 109.5 ?
    C26 C25 H25A . . 109.5 ?
    O13 C25 H25B . . 109.5 ?
    C26 C25 H25B . . 109.5 ?
    H25A C25 H25B . . 108.1 ?
    O14 C26 C25 . . 110.5(8) ?
    O14 C26 H26A . . 109.5 ?
    C25 C26 H26A . . 109.5 ?
    O14 C26 H26B . . 109.5 ?
    C25 C26 H26B . . 109.5 ?
    H26A C26 H26B . . 108.1 ?
    O14 C27 C28 . . 110.2(8) ?
    O14 C27 H27A . . 109.6 ?
    C28 C27 H27A . . 109.6 ?
    O14 C27 H27B . . 109.6 ?
    C28 C27 H27B . . 109.6 ?
    H27A C27 H27B . . 108.1 ?
    O15 C28 C27 . . 109.8(8) ?
    O15 C28 H28A . . 109.7 ?
    C27 C28 H28A . . 109.7 ?
    O15 C28 H28B . . 109.7 ?
    C27 C28 H28B . . 109.7 ?
    H28A C28 H28B . . 108.2 ?
    O15 C29 C30 . . 110.5(7) ?
    O15 C29 H29A . . 109.5 ?
    C30 C29 H29A . . 109.5 ?
    O15 C29 H29B . . 109.5 ?
    C30 C29 H29B . . 109.6 ?
    H29A C29 H29B . . 108.1 ?
    O16 C30 C29 . . 108.9(8) ?
    O16 C30 H30A . . 109.9 ?
    C29 C30 H30A . . 109.9 ?
    O16 C30 H30B . . 109.9 ?
    C29 C30 H30B . . 109.9 ?
    H30A C30 H30B . . 108.3 ?
    O16 C31 C32 . . 109.8(8) ?
    O16 C31 H31A . . 109.7 ?
    C32 C31 H31A . . 109.7 ?
    O16 C31 H31B . . 109.7 ?
    C32 C31 H31B . . 109.7 ?
    H31A C31 H31B . . 108.2 ?
    O17 C32 C31 . . 109.8(8) ?
    O17 C32 H32A . . 109.7 ?
    C31 C32 H32A . . 109.7 ?
    O17 C32 H32B . . 109.7 ?
    C31 C32 H32B . . 109.7 ?
    H32A C32 H32B . . 108.2 ?
    O17 C33 C34 . . 109.0(8) ?
    O17 C33 H33A . . 109.9 ?
    C34 C33 H33A . . 109.9 ?
    O17 C33 H33B . . 109.9 ?
    C34 C33 H33B . . 109.9 ?
    H33A C33 H33B . . 108.3 ?
    O18 C34 C33 . . 110.7(8) ?
    O18 C34 H34A . . 109.5 ?
    C33 C34 H34A . . 109.5 ?
    O18 C34 H34B . . 109.5 ?
    C33 C34 H34B . . 109.5 ?
    H34A C34 H34B . . 108.1 ?
    O18 C35 C36 . . 109.6(8) ?
    O18 C35 H35A . . 109.8 ?
    C36 C35 H35A . . 109.7 ?
    O18 C35 H35B . . 109.7 ?
    C36 C35 H35B . . 109.8 ?
    H35A C35 H35B . . 108.2 ?
    O13 C36 C35 . . 110.2(8) ?
    O13 C36 H36A . . 109.6 ?
    C35 C36 H36A . . 109.6 ?
    O13 C36 H36B . . 109.6 ?
    C35 C36 H36B . . 109.6 ?
    H36A C36 H36B . . 108.1 ?
    N1 C37 S1 . . 177.4(9) ?
    N2 C38 S2 . . 178.4(9) ?
    N3 C39 S3 . . 179.8(9) ?
    N4 C40 S4 . . 179.7(9) ?
    N5 C41 S5 . . 178.7(9) ?
    N6 C42 S6 . . 179.3(10) ?
    C44 C43 Cl1 . . 117.5(9) ?
    C44 C43 H43A . . 107.9 ?
    Cl1 C43 H43A . . 107.9 ?
    C44 C43 H43B . . 107.9 ?
    Cl1 C43 H43B . . 107.9 ?
    H43A C43 H43B . . 107.2 ?
    C43 C44 Cl2 . . 116.9(10) ?
    C43 C44 H44A . . 108.1 ?
    Cl2 C44 H44A . . 108.1 ?
    C43 C44 H44B . . 108.1 ?
    Cl2 C44 H44B . . 108.1 ?
    H44A C44 H44B . . 107.3 ?
    Cl3 C45 C45 . 3_756 92.6(19) ?
    Cl3 C45 H45A . . 113.2 ?
    C45 C45 H45A 3_756 . 113.2 ?
    Cl3 C45 H45B . . 113.2 ?
    C45 C45 H45B 3_756 . 113.2 ?
    H45A C45 H45B . . 110.5 ?
data_global
_journal_date_recd_electronic     2009-08-05
_journal_date_accepted     2009-09-28
_journal_name_full     'Acta Crystallographica, Section E'
_journal_year     2009
_journal_volume     65
_journal_issue     11
_journal_page_first     m1312
_journal_page_last     m1312
_journal_paper_category     QM
_journal_coeditor_code     DS2003
_publ_contact_author_name     'Lingqian Kong'
_publ_contact_author_address
;
Dongchang College,Liaocheng University,
Liaocheng 250059,People's Republic of China
;
_publ_contact_author_email     konglingqian08@163.com
_publ_contact_author_fax     '86 635 8239121'
_publ_contact_author_phone     '86 635 8239325'
_publ_section_title
;\
Bis[(18-crown-6-\k^6^<i>O</i>)sodium]
(18-crown-6-1\k^6^<i>O</i>)-\m-thiocyanato-\
1:2\k^2^<i>S</i>:<i>N</i>-pentathiocyanato-2\k^5^<i>N</i>-\
indate(III)sodium(I) 1,2-dichloroethane sesquisolvate
;
loop_
    _publ_author_name
    _publ_author_address
    'Lingqian Kong'
;
Dongchang College
Liaocheng University
Liaocheng 250059
People's Republic of China
;
