# Supplementary material for: Bis[(18-crown-6-κ6 O)sodium] (18-crown-6-1κ6 O)-μ-thiocyanato-1:2κ2 S:N-pentathio­cyanato-2κ5 N-indate(III)sodium 1,2-dichloro­ethane sesquisolvate
Source: Acta Crystallogr Sect E Struct Rep Online. 2009 Oct 7;65(Pt 11):m1312. doi: 10.1107/S1600536809039282 (PMC2971278; doi:10.1107/S1600536809039282)
Supplement: Supplementary file 2 [file e-65-m1312-Isup2.hkl]

# 
# h,k,l, Fc-squared, Fo-squared, sigma(Fo-squared) and status flag 
# 
data_I
_shelx_title ' 051221b in P2(1)/c' 
_shelx_refln_list_code          4 
_shelx_F_calc_maximum      499.79 
_exptl_crystal_F_000      3052.00 
_reflns_d_resolution_high  0.8406 
 
loop_ 
 _symmetry_equiv_pos_as_xyz 
 'x, y, z' 
 '-x, y+1/2, -z+1/2' 
 '-x, -y, -z' 
 'x, -y-1/2, z-1/2' 
 
_cell_length_a    13.7304 
_cell_length_b    22.1440 
_cell_length_c    23.4689 
_cell_angle_alpha  90.000 
_cell_angle_beta   90.541 
_cell_angle_gamma  90.000 
 
_shelx_F_squared_multiplier     1.000 
 
loop_ 
 _refln_index_h 
 _refln_index_k 
 _refln_index_l 
 _refln_F_squared_calc 
 _refln_F_squared_meas 
 _refln_F_squared_sigma 
 _refln_observed_status 
   2   0   0    36589.26    42360.76    827.71 o 
   3   0   0    28999.67    26699.67    563.45 o 
   4   0   0      120.38       95.38     47.17 o 
   5   0   0    15381.38    14060.66    374.76 o 
   6   0   0     4921.41     6031.92    232.21 o 
   7   0   0     6834.91     6689.45    266.09 o 
   8   0   0     8047.84     7215.63    292.67 o 
   9   0   0       21.21      -86.26     87.05 o 
  10   0   0    18692.65    20132.71    607.49 o 
  11   0   0     3462.72     2834.70    220.74 o 
  12   0   0      203.82      239.74    142.54 o 
  13   0   0     3116.96     3289.99    179.55 o 
  14   0   0      120.25      144.57    111.65 o 
  15   0   0     1943.76     3121.39    258.41 o 
   2   1   0    19409.87    19931.00    235.02 o 
   3   1   0     3182.24     2892.78     80.47 o 
   4   1   0      359.70      446.23     48.58 o 
   5   1   0      969.87      749.56     60.33 o 
   6   1   0       16.32      -29.96     40.03 o 
   7   1   0    17832.26    17052.02    388.45 o 
   8   1   0      426.18      377.45     84.95 o 
   9   1   0     5901.10     5981.37    198.73 o 
  10   1   0      164.38      153.49     84.28 o 
  11   1   0      902.35      820.91     94.74 o 
  12   1   0      636.32     1140.47    116.11 o 
  13   1   0       17.89      -35.05     78.24 o 
  14   1   0     1373.09     1585.77    186.47 o 
  15   1   0      741.91      810.37    126.25 o 
  16   1   0       69.97     -126.65    126.65 o 
   0   2   0    14520.87    24417.73    490.74 o 
   1   2   0     3383.37     2721.14     51.37 o 
   2   2   0       26.76       73.66     28.91 o 
   3   2   0     9405.36    13632.38    322.88 o 
   4   2   0     4342.04     5346.12    102.26 o 
   5   2   0     6183.64     6120.50    119.36 o 
   6   2   0      774.76     1010.56    108.66 o 
   7   2   0     8805.07     8262.74    164.83 o 
   8   2   0     1939.50     2068.22     86.43 o 
   9   2   0      707.64      708.03     78.32 o 
  10   2   0     1709.37     1762.73     92.27 o 
  11   2   0      911.32     1222.39    137.57 o 
  12   2   0     1153.94     2058.12    132.11 o 
  13   2   0     1883.22     2045.13    148.99 o 
  14   2   0      527.73      717.74    113.93 o 
  15   2   0      389.90      352.91    106.08 o 
  16   2   0      197.04       92.46    157.23 o 
   1   3   0    54089.96    51351.82    572.16 o 
   2   3   0     5032.35     6669.74     85.78 o 
   3   3   0    34059.80    34934.40    621.30 o 
   4   3   0       14.16       19.31     23.99 o 
   5   3   0     2684.35     1841.73     56.16 o 
   6   3   0    10433.97    10530.41    205.10 o 
   7   3   0     5469.61     5522.59    133.53 o 
   8   3   0      933.18     1179.57     87.04 o 
   9   3   0     1717.95     1501.32     98.66 o 
  10   3   0     2241.64     2004.09    100.05 o 
  11   3   0     1238.15     1113.60    104.94 o 
  12   3   0      955.17      757.18    121.59 o 
  13   3   0       25.79       29.82     76.62 o 
  14   3   0      594.06      703.55    113.14 o 
  15   3   0      129.53       50.57    157.66 o 
  16   3   0      273.81      275.96    185.01 o 
   0   4   0    18022.71    16728.11    250.37 o 
   1   4   0     6658.34    10468.61    147.33 o 
   2   4   0    36307.04    44949.56    574.81 o 
   3   4   0    33431.50    34660.55    350.38 o 
   4   4   0     1923.35     2451.21     70.25 o 
   5   4   0    50040.75    52540.16    620.41 o 
   6   4   0    26440.53    24245.29    338.15 o 
   7   4   0       77.81      -13.33     40.30 o 
   8   4   0    14579.18    14561.39    254.80 o 
   9   4   0       10.24       10.42     41.55 o 
  10   4   0      785.65     1062.99     79.56 o 
  11   4   0     2412.06     2007.21    105.56 o 
  12   4   0     1110.46     1118.27    109.19 o 
  13   4   0      711.40      881.07    233.88 o 
  14   4   0      150.57       49.63    108.82 o 
  15   4   0      567.41      586.85    215.24 o 
  16   4   0      250.05      183.46    179.29 o 
   1   5   0    25969.78    28114.27    257.55 o 
   2   5   0     2107.54     1990.12     57.32 o 
   3   5   0    23859.06    27162.80    375.83 o 
   4   5   0    64829.01    69603.33    790.06 o 
   5   5   0     2188.95     2314.28    133.95 o 
   6   5   0     9468.40     9357.82    180.61 o 
   7   5   0     6459.68     6958.91    154.33 o 
   8   5   0     2689.28     2297.77     95.13 o 
   9   5   0     5199.51     5384.41    160.42 o 
  10   5   0     1484.46     1691.47    113.24 o 
  11   5   0      775.93      811.25     96.66 o 
  12   5   0      787.10     1205.53    162.60 o 
  13   5   0        3.61     -113.24    113.24 o 
  14   5   0     1218.19     1386.91    175.78 o 
  15   5   0      116.15      114.40    161.57 o 
  16   5   0       16.57     -169.14    169.14 o 
   0   6   0     1761.84     2264.31     71.76 o 
   1   6   0    20073.23    17337.87    175.87 o 
   2   6   0     7688.10     6456.00     94.40 o 
   3   6   0      904.68      710.52     35.97 o 
   4   6   0    19630.32    17907.06    213.19 o 
   5   6   0    16652.69    20102.55    289.87 o 
   6   6   0     9959.06    11750.91    206.76 o 
   7   6   0     2980.49     3235.49    106.25 o 
   8   6   0    12896.48    13701.58    248.60 o 
   9   6   0       33.76      205.48     62.56 o 
  10   6   0      712.23      409.34     76.01 o 
  11   6   0     1760.55     2068.50    113.13 o 
  12   6   0        1.35      -25.09     84.99 o 
  13   6   0      468.09      459.84    128.03 o 
  14   6   0       41.23      -30.69    105.66 o 
  15   6   0      331.09      288.47    187.62 o 
   1   7   0    12239.73    12839.48    184.03 o 
   2   7   0    14165.87    14286.26    174.87 o 
   3   7   0        7.05       13.97     22.81 o 
   4   7   0    10358.17    10109.54    142.85 o 
   5   7   0       15.97      -26.63     40.55 o 
   6   7   0     2583.35     2663.45     93.48 o 
   7   7   0     6986.37     7127.18    163.52 o 
   8   7   0      366.66      428.22     69.61 o 
   9   7   0     1071.91     1324.26    116.84 o 
  10   7   0      790.81      891.33     92.53 o 
  11   7   0     1238.75     1829.22    117.13 o 
  12   7   0     1646.99     1696.11    534.61 o 
  13   7   0       11.51      -89.06     89.06 o 
  14   7   0      296.31      252.61    162.22 o 
  15   7   0      107.38      -96.43    177.45 o 
   0   8   0       97.65      321.15     58.64 o 
   1   8   0     4718.35     4766.33     85.60 o 
   2   8   0     1503.90     1707.13     52.27 o 
   3   8   0    39273.27    40518.42    420.31 o 
   4   8   0      108.39       46.31     29.69 o 
   5   8   0     1824.83     1625.94     75.40 o 
   6   8   0     5395.24     5385.96    136.76 o 
   7   8   0    12753.16    11821.34    337.09 o 
   8   8   0     2204.90     1995.08     94.97 o 
   9   8   0      674.58      916.86    118.14 o 
  10   8   0     1734.01     1683.24    109.28 o 
  11   8   0      187.25       94.06     94.07 o 
  12   8   0       89.25        8.45     97.08 o 
  13   8   0      934.73     1150.10    157.74 o 
  14   8   0      133.94       35.18    161.05 o 
  15   8   0        4.91     -114.67    147.51 o 
   1   9   0     1920.86     1987.69     58.90 o 
   2   9   0     9032.15     8649.14    118.63 o 
   3   9   0        1.93      -18.97     25.50 o 
   4   9   0    13072.34    14144.30    187.68 o 
   5   9   0      232.73      260.07     38.92 o 
   6   9   0     6914.44     6564.39    157.41 o 
   7   9   0       93.52      172.60     61.20 o 
   8   9   0        4.20      -30.07     52.25 o 
   9   9   0       42.06      -54.44     54.44 o 
  10   9   0       92.41       95.51     74.63 o 
  11   9   0     1128.90     1132.30    144.35 o 
  12   9   0     1246.53      895.78    141.85 o 
  13   9   0       26.56       15.73    105.44 o 
  14   9   0      169.40      178.24    169.12 o 
  15   9   0      107.16      115.70    177.20 o 
   0  10   0    10698.78    12958.13    249.75 o 
   1  10   0     6597.96     5686.28    105.13 o 
   2  10   0      359.35      199.65     36.56 o 
   3  10   0    14713.27    14116.55    171.07 o 
   4  10   0     3017.10     2789.97     71.20 o 
   5  10   0     2739.16     2804.85     75.44 o 
   6  10   0     2638.99     3044.36    111.11 o 
   7  10   0      377.64      316.47     68.11 o 
   8  10   0       12.70       -7.41     55.20 o 
   9  10   0      228.14      368.41     80.41 o 
  10  10   0     6034.37     5498.67    171.56 o 
  11  10   0     1441.68     1872.73    302.42 o 
  12  10   0       26.15      123.49    135.12 o 
  13  10   0      800.31     1310.10    492.38 o 
  14  10   0       15.73       11.73    157.40 o 
  15  10   0       15.59      -79.69    120.48 o 
   1  11   0     4878.56     4364.69     94.84 o 
   2  11   0      756.65     1121.66     95.48 o 
   3  11   0      134.07      191.02     35.73 o 
   4  11   0     2934.35     3075.20    110.29 o 
   5  11   0      250.17      266.79     45.11 o 
   6  11   0     2198.63     2226.53     98.80 o 
   7  11   0     1462.06     1609.22     93.80 o 
   8  11   0        8.84      -11.05     56.67 o 
   9  11   0     2830.27     2766.65    124.67 o 
  10  11   0       69.75       26.16    101.63 o 
  11  11   0      235.03      158.22    107.91 o 
  12  11   0      127.81      151.84    108.90 o 
  13  11   0        7.73        1.04    173.55 o 
  14  11   0      119.67     -107.10    107.10 o 
   0  12   0     3570.82     3978.12    135.83 o 
   1  12   0       64.59      173.57     45.18 o 
   2  12   0     1282.64     1434.00     93.55 o 
   3  12   0      235.80      271.26     39.33 o 
   4  12   0        1.06      -26.12     44.96 o 
   5  12   0     1683.37     1756.54     82.49 o 
   6  12   0       19.26       29.03     50.63 o 
   7  12   0      348.43      417.92     76.45 o 
   8  12   0      791.30      947.33    100.20 o 
   9  12   0       53.33       92.91     75.77 o 
  10  12   0        7.26      -25.71     98.44 o 
  11  12   0       65.99       83.47    107.61 o 
  12  12   0       16.60       -3.81    109.03 o 
  13  12   0      201.43       42.49    117.84 o 
  14  12   0      110.43       46.14    119.88 o 
   1  13   0        7.78      -37.60     37.60 o 
   2  13   0      682.83      711.08     63.75 o 
   3  13   0      262.51      225.27     48.26 o 
   4  13   0        1.46       24.60     51.64 o 
   5  13   0       28.71       34.47     49.48 o 
   6  13   0      776.96     1006.15     83.91 o 
   7  13   0       34.57       -5.56     52.67 o 
   8  13   0      778.11      969.58     97.15 o 
   9  13   0     1345.52     1844.51    120.96 o 
  10  13   0        1.59      -71.55     71.77 o 
  11  13   0        4.42       -2.76     84.45 o 
  12  13   0      113.54      121.63     95.26 o 
  13  13   0       55.62       74.06    110.01 o 
  14  13   0       58.71       71.33    185.41 o 
   0  14   0      584.86      182.93     67.96 o 
   1  14   0      363.44      431.86     69.43 o 
   2  14   0      617.34      644.28     62.22 o 
   3  14   0      985.90     1294.26    111.93 o 
   4  14   0      600.77      657.36     77.30 o 
   5  14   0     3094.66     3034.33    105.88 o 
   6  14   0        0.60      -28.09     50.48 o 
   7  14   0      951.00      944.53     91.29 o 
   8  14   0     1606.54     1352.03    109.79 o 
   9  14   0       65.94       45.63     83.95 o 
  10  14   0      282.27      328.11    100.51 o 
  11  14   0        0.15      -53.09     88.61 o 
  12  14   0       77.78      -52.11    109.31 o 
  13  14   0        1.57      -77.12    113.59 o 
   1  15   0      559.89      525.55     68.77 o 
   2  15   0      977.12      807.68     91.80 o 
   3  15   0        7.14      -50.66     50.66 o 
   4  15   0     1137.74     1080.15    119.10 o 
   5  15   0       50.06       43.73     50.74 o 
   6  15   0       57.47       51.02     55.50 o 
   7  15   0      937.88      937.06     94.96 o 
   8  15   0       46.59       85.10     72.30 o 
   9  15   0       65.76      -79.40     79.40 o 
  10  15   0       14.85      -24.60     90.70 o 
  11  15   0       16.71       -6.21     88.16 o 
  12  15   0        0.06     -108.67    108.67 o 
  13  15   0       12.69       38.71    121.77 o 
   0  16   0     1186.45     1280.51    123.75 o 
   1  16   0      244.76      301.74     63.35 o 
   2  16   0      356.98      476.83     79.02 o 
   3  16   0      259.90      312.29     75.22 o 
   4  16   0      486.33      272.29    151.77 o 
   5  16   0      467.75      480.49     75.50 o 
   6  16   0       57.47      144.44     71.83 o 
   7  16   0        0.88       45.77     66.38 o 
   8  16   0      300.51      475.33     89.00 o 
   9  16   0        5.22      -78.88     78.88 o 
  10  16   0       78.63      165.33    104.11 o 
  11  16   0      299.98      255.20    110.66 o 
  12  16   0      144.91      125.91    122.30 o 
   1  17   0        9.49      -47.07     61.12 o 
   2  17   0       89.40      -63.70     63.70 o 
   3  17   0        4.02      -62.53     62.53 o 
   4  17   0      449.44      376.47     89.49 o 
   5  17   0      397.77      445.67     95.87 o 
   6  17   0      561.99      611.30     87.56 o 
   7  17   0        3.69       87.06     75.09 o 
   8  17   0      223.56       -5.88     86.00 o 
   9  17   0      124.88      192.33    142.99 o 
  10  17   0       87.99       20.78     98.02 o 
  11  17   0       36.75       91.01    128.92 o 
  12  17   0       12.46      -68.71    108.46 o 
   0  18   0        8.85      -43.26    119.10 o 
   1  18   0      528.00      438.33     87.28 o 
   2  18   0      150.37      130.66     77.18 o 
   3  18   0        0.09       25.11     75.47 o 
   4  18   0      806.42      585.92    103.63 o 
   5  18   0     2859.26     2922.52    202.15 o 
   6  18   0      142.21       39.60     83.84 o 
   7  18   0       81.72       22.96     69.27 o 
   8  18   0        3.30      -85.14     85.14 o 
   9  18   0        0.30      -89.17     89.17 o 
  10  18   0        0.21      -98.19     98.19 o 
  11  18   0       51.55       80.46    125.07 o 
   1  19   0      114.97      183.82    144.63 o 
   2  19   0        1.61      -72.65     72.65 o 
   3  19   0       36.31       52.83     79.45 o 
   4  19   0      105.97       31.84     83.18 o 
   5  19   0        4.39      -66.19     78.26 o 
   6  19   0        1.24      -74.90     74.90 o 
   7  19   0       17.55      -72.33     89.63 o 
   8  19   0       38.24       34.22    137.61 o 
   9  19   0       25.65       83.70    109.63 o 
  10  19   0       51.12      143.72    129.76 o 
  11  19   0        0.26       21.42    125.33 o 
   0  20   0      809.75      919.89    217.07 o 
   1  20   0        8.10      -88.54     88.54 o 
   2  20   0      277.82       23.71    111.53 o 
   3  20   0       80.86      -24.79     76.68 o 
   4  20   0       57.59      -77.35     77.35 o 
   5  20   0       60.55      -80.35     80.35 o 
   6  20   0       26.32      -43.36     79.31 o 
   7  20   0       73.58      -59.62     92.34 o 
   8  20   0      488.44      803.08    137.39 o 
   9  20   0       15.71      -89.37     94.31 o 
  10  20   0       32.98       15.73    116.60 o 
   1  21   0      316.18      -54.61     98.46 o 
   2  21   0        1.00      -71.30     98.23 o 
   3  21   0      194.15      262.79    124.48 o 
   4  21   0       11.26      -78.65     78.65 o 
   5  21   0       66.95      -77.08     77.08 o 
   6  21   0      248.59      187.99    101.86 o 
   7  21   0      102.80       30.86     98.92 o 
   8  21   0       49.29      -93.58     93.58 o 
   9  21   0       51.60      121.17    108.18 o 
   0  22   0      283.46      372.13    187.09 o 
   1  22   0        0.12       -3.82    110.46 o 
   2  22   0      341.79      205.96    130.74 o 
   3  22   0      443.23      398.90    143.85 o 
   4  22   0        0.54     -109.48    109.48 o 
   5  22   0       32.73       63.03     89.73 o 
   6  22   0        8.31      -70.09     91.72 o 
   7  22   0      137.87      196.69    113.86 o 
   8  22   0       18.06     -124.24    124.24 o 
   1  23   0      337.67      397.54    150.26 o 
   2  23   0      580.33      782.76    160.04 o 
   3  23   0      114.56       27.40    117.00 o 
   4  23   0      458.82      579.32    160.39 o 
   5  23   0        0.99        8.92    119.65 o 
   6  23   0       95.05      -78.59    124.05 o 
   7  23   0       39.09      -52.28    101.30 o 
   0  24   0      453.87      446.67    205.60 o 
   1  24   0       93.11      -31.46    130.15 o 
   2  24   0      202.39      200.79    134.37 o 
   3  24   0      168.15      172.33    137.53 o 
   4  24   0      221.68      286.60    142.99 o 
   5  24   0      353.22      759.33    176.94 o 
   6  24   0      100.04       25.15    127.34 o 
   1  25   0      199.29      318.94    159.12 o 
   2  25   0       54.57      -42.26    122.99 o 
   3  25   0      103.76       39.47    130.40 o 
   4  25   0      177.42      134.48    134.67 o 
   5  25   0        2.49     -122.86    122.86 o 
   0  26   0        7.70     -112.32    182.14 o 
   1  26   0       71.06       96.59    132.69 o 
   2  26   0      447.24      508.07    164.37 o 
 -16   1   1      350.31      413.51    116.08 o 
 -15   1   1       93.04       56.87     83.82 o 
 -14   1   1       93.35      138.55     82.02 o 
 -13   1   1      131.57      278.68     91.68 o 
 -12   1   1       13.52      -52.39     65.13 o 
 -11   1   1       67.43       19.33     61.18 o 
 -10   1   1       70.60       36.49     63.52 o 
  -9   1   1      266.09      278.01     84.34 o 
  -8   1   1      585.34      404.82     79.56 o 
  -7   1   1     2058.39     1496.62     95.92 o 
  -6   1   1      807.83      501.83     77.52 o 
  -5   1   1     6182.35     8213.08    187.35 o 
  -4   1   1    18396.48    17447.26    299.54 o 
  -3   1   1     9214.79    12228.98    214.98 o 
  -2   1   1     9413.44     8887.53    105.21 o 
  -1   1   1     5897.11     4531.17     83.71 o 
   1   1   1     5591.81     4527.65    113.63 o 
   2   1   1     1039.93      701.73     23.85 o 
   3   1   1      470.20      293.03     39.35 o 
   4   1   1     6676.36     7730.40    159.28 o 
   5   1   1      535.51      920.55     65.62 o 
   6   1   1     4269.04     4116.11    210.58 o 
   7   1   1       38.37      -36.62     49.02 o 
   8   1   1      179.28      121.86     62.53 o 
   9   1   1      197.36       89.43     72.83 o 
  10   1   1     1339.75     1611.50    144.45 o 
  11   1   1       49.83       38.82     56.35 o 
  12   1   1      114.30       85.99     73.68 o 
  13   1   1      877.88     1281.55    127.10 o 
  14   1   1       94.15      154.59     86.44 o 
  15   1   1      107.25      -33.59     93.84 o 
 -16   2   1       24.88      -87.78     87.78 o 
 -15   2   1      125.40       89.01     96.42 o 
 -14   2   1        0.05      -55.54     76.96 o 
 -13   2   1        1.14      -25.71     70.72 o 
 -12   2   1      475.91      749.84    101.26 o 
 -11   2   1      120.69      136.76     65.11 o 
 -10   2   1     1079.59     1412.64    106.14 o 
  -9   2   1     1782.61     1653.41     85.82 o 
  -8   2   1     2418.16     1990.99     86.22 o 
  -7   2   1       60.80       83.08     41.77 o 
  -6   2   1      159.47       76.29     36.29 o 
  -5   2   1       33.96       25.52     26.15 o 
  -4   2   1      665.40      415.42     39.06 o 
  -3   2   1   107505.43   125999.70   1147.27 o 
  -2   2   1      272.62      233.36     38.42 o 
  -1   2   1    19987.50    18243.66    421.28 o 
   0   2   1     3582.60     3604.44     83.27 o 
   1   2   1      359.33      220.37     24.77 o 
   2   2   1    10073.92     9561.94    130.42 o 
   3   2   1     4520.15     4511.84    111.70 o 
   4   2   1    23957.14    21377.40    270.59 o 
   5   2   1     1447.85      735.24     47.94 o 
   6   2   1     4313.70     3987.35     99.42 o 
   7   2   1     5408.23     5157.22    123.96 o 
   8   2   1     4634.55     3907.17    113.61 o 
   9   2   1     1063.14     1150.85    139.02 o 
  10   2   1      453.95      441.46     70.29 o 
  11   2   1      190.24       79.90     59.53 o 
  12   2   1        3.77      -60.88     62.16 o 
  13   2   1       35.75      -38.03     70.37 o 
  14   2   1      100.96      180.37     85.83 o 
  15   2   1        2.01       42.22    148.54 o 
 -16   3   1      165.21     -103.46    174.59 o 
 -15   3   1       50.10      -76.88    103.32 o 
 -14   3   1        4.26      -71.81     71.81 o 
 -13   3   1      260.66      188.37     81.71 o 
 -12   3   1       15.52      -27.44     67.32 o 
 -11   3   1      351.45      388.28     80.57 o 
 -10   3   1       19.16        6.66     53.77 o 
  -9   3   1     2403.74     2296.13     99.80 o 
  -8   3   1     1042.11     1328.59     92.60 o 
  -7   3   1      824.86     1269.60     98.70 o 
  -6   3   1     2493.66     2896.73    144.53 o 
  -5   3   1     2739.42     3940.33     81.53 o 
  -4   3   1    19113.08    18276.36    247.12 o 
  -3   3   1     4437.94     5171.35    126.28 o 
  -2   3   1     3177.78     3167.67     62.10 o 
  -1   3   1     7414.76     9682.60    125.30 o 
   0   3   1     6513.61     4866.93     66.20 o 
   1   3   1      254.15      671.27     23.33 o 
   2   3   1     2561.42     1664.13     44.96 o 
   3   3   1    82592.78    88233.26    961.18 o 
   4   3   1     2040.40     2215.55     77.70 o 
   5   3   1     3642.71     3503.61     76.31 o 
   6   3   1     4793.18     5353.10    120.98 o 
   7   3   1     3029.04     3130.20     97.90 o 
   8   3   1      157.81      138.76     52.40 o 
   9   3   1       44.27        1.96     47.31 o 
  10   3   1      139.34      288.02     67.65 o 
  11   3   1      889.64     1075.13    110.64 o 
  12   3   1      288.60      430.27    114.56 o 
  13   3   1      615.66      624.50     84.43 o 
  14   3   1       79.46      -47.02     74.22 o 
  15   3   1       23.78     -113.89    159.21 o 
  16   3   1       17.32      -52.38    161.29 o 
 -16   4   1        0.62     -170.94    170.94 o 
 -15   4   1      243.62      308.39    137.71 o 
 -14   4   1       54.50      128.57    111.91 o 
 -13   4   1      455.68      548.79    130.17 o 
 -12   4   1        7.63        2.96     89.54 o 
 -11   4   1     1065.03     1258.45    116.30 o 
 -10   4   1     1772.23     1929.03     82.26 o 
  -9   4   1      117.03       83.12     44.77 o 
  -8   4   1      346.69      723.40     62.73 o 
  -7   4   1      122.65       62.28     41.85 o 
  -6   4   1       29.15      212.20     80.51 o 
  -5   4   1     2673.88     2906.50     82.91 o 
  -4   4   1    25055.23    22709.46    296.03 o 
  -3   4   1      362.01      632.61     30.72 o 
  -2   4   1     7258.02     6640.71     90.80 o 
  -1   4   1      351.61      223.27     22.38 o 
   0   4   1     9889.44     9255.49    113.54 o 
   1   4   1      182.66      423.45     26.54 o 
   2   4   1     5283.79     6115.80     91.73 o 
   3   4   1    16672.49    14753.79    204.17 o 
   4   4   1    16473.61    19322.26    262.46 o 
   5   4   1     1150.40     1323.68    112.79 o 
   6   4   1     3028.39     3055.67     94.10 o 
   7   4   1        1.16      -39.24     39.24 o 
   8   4   1     2373.45     1960.80    132.58 o 
   9   4   1        2.43      -10.10     42.26 o 
  10   4   1     1062.08     1061.58     80.06 o 
  11   4   1       56.69      -20.21     58.32 o 
  12   4   1      190.87       47.21     72.81 o 
  13   4   1        2.97        8.63     87.65 o 
  14   4   1      222.23      284.17    118.05 o 
  15   4   1       10.84     -160.77    160.77 o 
  16   4   1      186.44      522.48    220.19 o 
 -16   5   1       47.04      -23.19    179.03 o 
 -15   5   1       17.00      -93.41     93.41 o 
 -14   5   1      466.21      662.62    146.80 o 
 -13   5   1      143.31       75.20    101.67 o 
 -12   5   1       48.93      -76.09     76.09 o 
 -11   5   1      492.67      763.75     91.97 o 
 -10   5   1     1236.89     1398.97    105.42 o 
  -9   5   1       57.26       -2.38     45.45 o 
  -8   5   1      562.76      771.96     93.13 o 
  -7   5   1     1080.65     1075.64     82.35 o 
  -6   5   1     4375.82     4394.77    112.16 o 
  -5   5   1     1437.63     1502.11     63.33 o 
  -4   5   1     5887.82     6070.59     99.44 o 
  -3   5   1    66877.82    69247.13    696.21 o 
  -2   5   1     6537.60     5978.33     88.35 o 
  -1   5   1   102200.42   103171.85   1114.69 o 
   0   5   1    12920.36    10089.75    147.37 o 
   1   5   1     3495.51     6712.00     98.26 o 
   2   5   1    15439.32    10519.61    138.40 o 
   3   5   1     2120.75     1286.95     51.82 o 
   4   5   1      949.92      905.65     55.57 o 
   5   5   1    14720.47    16081.32    242.15 o 
   6   5   1      378.97      661.49     64.10 o 
   7   5   1    10074.97     9985.71    191.88 o 
   8   5   1      124.65      100.10     51.72 o 
   9   5   1     1741.15     1671.07     90.69 o 
  10   5   1       21.03       -7.25     52.43 o 
  11   5   1        8.55      -19.30     70.88 o 
  12   5   1     1169.41     1414.61    119.38 o 
  13   5   1       71.41       -3.96    102.16 o 
  14   5   1        2.01       13.81    160.00 o 
  15   5   1       72.11      100.33    149.58 o 
  16   5   1       59.47       -3.13    171.99 o 
 -15   6   1      228.08      232.29    125.74 o 
 -14   6   1      225.09      208.27    125.49 o 
 -13   6   1        0.38      -81.67     81.67 o 
 -12   6   1      704.66      983.73    142.26 o 
 -11   6   1       99.05      111.94     94.86 o 
 -10   6   1      184.96      216.78     67.04 o 
  -9   6   1     1186.72     1669.21     95.39 o 
  -8   6   1        1.12      -23.06     44.79 o 
  -7   6   1     2097.21     2070.98    151.27 o 
  -6   6   1      771.13      946.54     83.36 o 
  -5   6   1     8345.30     8215.51    130.43 o 
  -4   6   1     6612.77     6047.76    123.67 o 
  -3   6   1      192.52      115.72     25.35 o 
  -2   6   1     3858.43     3668.34    107.77 o 
  -1   6   1      863.05     1051.27     48.61 o 
   0   6   1     1150.44     1008.43     59.84 o 
   1   6   1     7898.30     8418.77    113.56 o 
   2   6   1     1929.20     1813.94     53.26 o 
   3   6   1     1206.87     1248.79     53.98 o 
   4   6   1    58115.73    59280.07    793.65 o 
   5   6   1     1671.69     1538.00     81.94 o 
   6   6   1     5600.06     6286.99    170.78 o 
   7   6   1     2305.69     1980.09     84.78 o 
   8   6   1     1667.89     1576.51     87.37 o 
   9   6   1     4671.94     5250.14    148.84 o 
  10   6   1       12.31       12.77     55.19 o 
  11   6   1     1103.32     1384.18    116.85 o 
  12   6   1      121.86      -15.92     69.16 o 
  13   6   1        2.60      -89.46     89.46 o 
  14   6   1      344.49      199.35    183.20 o 
  15   6   1        3.44      -69.58    167.03 o 
 -15   7   1       78.25      124.04    177.46 o 
 -14   7   1      145.09      180.73    115.78 o 
 -13   7   1      214.33      229.99    209.51 o 
 -12   7   1       56.09        0.65     89.63 o 
 -11   7   1     4701.33     4938.96    215.20 o 
 -10   7   1      477.43      622.66     86.98 o 
  -9   7   1      208.90       86.40     57.28 o 
  -8   7   1      816.91     1224.53     92.75 o 
  -7   7   1     7733.76     8337.04    177.95 o 
  -6   7   1     2140.32     2559.65     89.73 o 
  -5   7   1    17852.22    15855.87    206.64 o 
  -4   7   1     6168.60     6298.66    106.73 o 
  -3   7   1    16957.76    18612.55    219.75 o 
  -2   7   1        6.23       57.21     37.50 o 
  -1   7   1    14499.36    17900.26    261.13 o 
   0   7   1    14488.31    10741.68    140.02 o 
   1   7   1    23374.53    29741.07    280.17 o 
   2   7   1     1569.77     1566.72     52.63 o 
   3   7   1     5084.96     4569.99     72.37 o 
   4   7   1     1879.02     2470.96     83.76 o 
   5   7   1    13789.16    14250.78    231.27 o 
   6   7   1     1525.92     1538.31     74.49 o 
   7   7   1      957.94     1307.37    107.55 o 
   8   7   1     1389.80     1462.91    102.77 o 
   9   7   1      175.27       57.86     56.23 o 
  10   7   1     4030.82     4305.53    221.86 o 
  11   7   1     1005.05     1175.97    112.37 o 
  12   7   1      314.66      187.85     95.55 o 
  13   7   1       31.72      -38.57     88.37 o 
  14   7   1      140.62      171.99    184.76 o 
  15   7   1      143.93        3.39    173.81 o 
 -15   8   1      211.90      188.15    172.77 o 
 -14   8   1      154.72       82.65    111.14 o 
 -13   8   1       40.97       -1.56     96.75 o 
 -12   8   1     1193.55     1495.36    179.02 o 
 -11   8   1       55.98      -24.89     87.71 o 
 -10   8   1     2793.37     2375.91    111.79 o 
  -9   8   1      789.42      755.15     82.46 o 
  -8   8   1     1075.85      887.89     83.43 o 
  -7   8   1     1172.06     1411.71     96.38 o 
  -6   8   1       50.04       35.51     82.14 o 
  -5   8   1     7081.30     7471.95    182.89 o 
  -4   8   1    26110.89    26203.57    317.03 o 
  -3   8   1      214.43      349.16     38.03 o 
  -2   8   1    18183.16    17803.75    216.17 o 
  -1   8   1      583.51      697.43     51.08 o 
   0   8   1      688.58      778.86     38.92 o 
   1   8   1     3193.88     3000.71     72.40 o 
   2   8   1     1012.40      962.86     37.67 o 
   3   8   1    17594.29    19278.73    204.45 o 
   4   8   1     7517.60     7116.73    130.42 o 
   5   8   1     4978.16     5475.97    131.59 o 
   6   8   1     6587.75     6833.63    156.22 o 
   7   8   1       49.80       71.60     53.04 o 
   8   8   1     5093.61     5500.62    152.76 o 
   9   8   1     1028.30      857.15     90.99 o 
  10   8   1        0.76      127.19     70.52 o 
  11   8   1     1951.47     2108.96    132.43 o 
  12   8   1        1.14       19.86     90.89 o 
  13   8   1      238.16      436.76    176.93 o 
  14   8   1      239.15      169.12    166.00 o 
  15   8   1       53.28     -102.91    102.91 o 
 -15   9   1       13.22     -148.55    158.95 o 
 -14   9   1      182.37      -11.72    115.32 o 
 -13   9   1      439.95      389.85    132.91 o 
 -12   9   1       27.83       14.86     99.11 o 
 -11   9   1      594.75      538.13    124.23 o 
 -10   9   1      519.59      690.01    125.66 o 
  -9   9   1     1987.93     1957.57    102.74 o 
  -8   9   1     2084.18     2077.60    100.33 o 
  -7   9   1      847.12      927.29    146.45 o 
  -6   9   1    10750.67    10930.90    210.00 o 
  -5   9   1       48.01      -28.33     28.33 o 
  -4   9   1     3769.97     3974.51     87.22 o 
  -3   9   1     9155.88     9984.08    218.89 o 
  -2   9   1      764.26      891.77     64.83 o 
  -1   9   1    12891.09     9857.10    143.52 o 
   0   9   1     2787.72     1855.76     54.88 o 
   1   9   1     6877.42     7423.68    105.62 o 
   2   9   1     1701.42     2069.75     53.67 o 
   3   9   1     5332.53     3600.35     68.62 o 
   4   9   1      395.55      451.46     62.32 o 
   5   9   1      617.66      521.25     56.82 o 
   6   9   1       93.22        4.62     49.88 o 
   7   9   1     7664.65     8646.16    190.30 o 
   8   9   1      396.40      412.83     79.18 o 
   9   9   1      200.55      321.31     73.23 o 
  10   9   1     1309.35     1644.58    125.61 o 
  11   9   1      100.72       36.90     72.37 o 
  12   9   1      783.64     1267.21    204.31 o 
  13   9   1      255.56      232.19    172.51 o 
  14   9   1       25.01     -100.36    100.36 o 
  15   9   1      107.46       59.96    120.55 o 
 -15  10   1      229.67       85.21    183.72 o 
 -14  10   1        2.18      -55.77    152.95 o 
 -13  10   1      212.04      407.65    137.73 o 
 -12  10   1     1329.37     1577.41    181.92 o 
 -11  10   1       10.17       24.55    103.07 o 
 -10  10   1     2674.24     3099.60    179.58 o 
  -9  10   1     2280.46     2712.73    119.13 o 
  -8  10   1      629.16      971.56     92.68 o 
  -7  10   1     1257.23     1422.52     87.08 o 
  -6  10   1      253.57      183.39     55.74 o 
  -5  10   1     1021.86     1038.49     63.18 o 
  -4  10   1    12403.64    13297.16    208.32 o 
  -3  10   1     2568.25     2783.01     74.49 o 
  -2  10   1    10225.44     9375.98    182.33 o 
  -1  10   1     4745.08     5170.76    108.45 o 
   0  10   1    32805.49    29653.36    331.37 o 
   1  10   1      696.80     1136.74     64.76 o 
   2  10   1      269.40       95.97     31.84 o 
   3  10   1    12797.96    11328.72    144.27 o 
   4  10   1      827.74      681.97     48.94 o 
   5  10   1     1110.22     1414.39     72.37 o 
   6  10   1     9183.00     9453.45    173.70 o 
   7  10   1      205.83       85.36     55.79 o 
   8  10   1     4735.27     4368.18    139.52 o 
   9  10   1     2409.63     2553.96    115.92 o 
  10  10   1        1.19      106.74     74.57 o 
  11  10   1     1016.99     1090.34    148.73 o 
  12  10   1      207.03      260.46    110.35 o 
  13  10   1      769.15      886.58    163.01 o 
  14  10   1      301.88      201.38    212.78 o 
  15  10   1       26.05     -104.41    104.41 o 
 -14  11   1       61.90     -148.81    148.81 o 
 -13  11   1      132.30      102.56    167.04 o 
 -12  11   1      161.95      312.54    121.51 o 
 -11  11   1     1358.03     1732.01    181.62 o 
 -10  11   1     1008.41     1411.79    200.27 o 
  -9  11   1     1366.97     1574.33    160.72 o 
  -8  11   1      742.89      688.94     85.79 o 
  -7  11   1       24.09      -44.76     50.94 o 
  -6  11   1    11843.74    10723.10    189.25 o 
  -5  11   1     9405.89     9176.03    205.07 o 
  -4  11   1     1867.03     1513.64     59.28 o 
  -3  11   1     1487.68     1340.29     54.29 o 
  -2  11   1      114.04       32.97     38.92 o 
  -1  11   1     2170.41     2220.63     71.34 o 
   0  11   1     5508.50     5368.32    189.21 o 
   1  11   1      372.93      305.56     52.21 o 
   2  11   1     1458.92     1903.60     59.32 o 
   3  11   1     7856.54     7057.35    108.95 o 
   4  11   1     3894.18     3709.83     74.99 o 
   5  11   1     7596.54     7820.40    156.01 o 
   6  11   1      920.41      830.32     75.91 o 
   7  11   1     1665.28     1655.60     83.57 o 
   8  11   1       43.89       16.21     54.30 o 
   9  11   1     1159.09     1385.72    104.05 o 
  10  11   1     2529.09     2562.58    111.30 o 
  11  11   1       20.31       -3.69     79.28 o 
  12  11   1      417.40      185.11     94.12 o 
  13  11   1     1378.00     1764.55    200.40 o 
  14  11   1      180.79       89.89    120.14 o 
 -14  12   1      105.82       -3.65    168.34 o 
 -13  12   1      452.81      248.20    125.02 o 
 -12  12   1     1128.07     1179.00    203.12 o 
 -11  12   1       29.78      -99.33     99.33 o 
 -10  12   1     2235.78     2314.58    160.65 o 
  -9  12   1     3076.98     3105.14    174.79 o 
  -8  12   1        0.71      -53.54     61.08 o 
  -7  12   1     7990.34     7890.99    191.85 o 
  -6  12   1      672.24      741.56    116.90 o 
  -5  12   1     9504.87     9449.12    210.59 o 
  -4  12   1     8621.50     8668.60    135.34 o 
  -3  12   1     2668.81     2304.64    127.02 o 
  -2  12   1     7092.43     7189.83    133.81 o 
  -1  12   1       24.34       85.93     44.39 o 
   0  12   1    14419.46    13754.43    194.48 o 
   1  12   1     7121.12     6146.10    136.77 o 
   2  12   1     1399.71     1303.28    114.81 o 
   3  12   1     7213.34     6585.85    108.18 o 
   4  12   1     3958.12     3547.95    104.99 o 
   5  12   1        2.32      -45.86     45.86 o 
   6  12   1     4790.90     4413.26    122.03 o 
   7  12   1      236.58      112.58     55.72 o 
   8  12   1     2795.65     2798.36    108.56 o 
   9  12   1     3705.04     3445.46    164.27 o 
  10  12   1      652.71      742.95     91.96 o 
  11  12   1     1896.47     2246.02    162.70 o 
  12  12   1      256.75       85.84    118.63 o 
  13  12   1      871.61     1213.08    183.18 o 
  14  12   1      264.42       25.79    127.30 o 
 -14  13   1      338.67      169.39    215.51 o 
 -13  13   1      349.51      339.19    135.68 o 
 -12  13   1      313.29      315.42    172.12 o 
 -11  13   1     1885.21     2398.34    217.59 o 
 -10  13   1      249.96      162.90    110.23 o 
  -9  13   1      817.19      545.44    136.07 o 
  -8  13   1     1322.92     1731.07    125.75 o 
  -7  13   1       31.09       19.68     67.72 o 
  -6  13   1     3680.13     3535.06    127.89 o 
  -5  13   1     3544.90     2931.92    104.61 o 
  -4  13   1     4324.22     3957.66     90.59 o 
  -3  13   1     6641.43     5868.99    123.11 o 
  -2  13   1     1263.76     1279.80     96.63 o 
  -1  13   1     3626.68     4277.93    103.16 o 
   0  13   1     2066.60     1854.06     69.07 o 
   1  13   1      235.54      246.94     58.19 o 
   2  13   1     3034.00     2793.79     82.95 o 
   3  13   1      758.61     1069.84     77.72 o 
   4  13   1     5664.83     6307.75    143.06 o 
   5  13   1     2501.32     2098.75     86.18 o 
   6  13   1      173.17       83.86     52.79 o 
   7  13   1      255.09      376.10     71.41 o 
   8  13   1      501.85      648.31     82.86 o 
   9  13   1      351.91      415.03     78.63 o 
  10  13   1     1799.02     1882.21    148.86 o 
  11  13   1       11.26      -31.30     84.40 o 
  12  13   1      699.64      658.84    153.55 o 
  13  13   1      224.43      165.17    126.81 o 
  14  13   1       93.18       25.20    123.09 o 
 -13  14   1      359.15      250.24    134.62 o 
 -12  14   1      952.21      922.70    137.62 o 
 -11  14   1       44.53      -80.28    102.09 o 
 -10  14   1      861.81      597.84    141.51 o 
  -9  14   1      128.09       19.64    127.82 o 
  -8  14   1     1542.57     2030.18    134.90 o 
  -7  14   1      324.01      212.66     67.49 o 
  -6  14   1      177.00      207.23     59.71 o 
  -5  14   1     1881.29     1945.21    123.52 o 
  -4  14   1     3397.13     3318.36    167.65 o 
  -3  14   1     1180.01     1198.47     79.28 o 
  -2  14   1     3193.64     2760.67     90.53 o 
  -1  14   1      426.04      513.30     68.59 o 
   0  14   1     1675.57     1883.57     73.53 o 
   1  14   1     4839.55     4395.02    107.14 o 
   2  14   1     1079.53     1380.49     93.36 o 
   3  14   1    10290.81     9338.51    209.03 o 
   4  14   1     1407.78     1663.77    110.55 o 
   5  14   1     1143.96     1717.49    101.18 o 
   6  14   1      574.87      605.43     74.18 o 
   7  14   1       23.24       -5.93     59.09 o 
   8  14   1      118.94      118.21     73.66 o 
   9  14   1      451.83      472.82     82.57 o 
  10  14   1      152.91      209.30     94.75 o 
  11  14   1     2169.67     2552.75    168.24 o 
  12  14   1      171.70      147.00    129.64 o 
  13  14   1      343.83      286.44    224.11 o 
 -13  15   1      188.52     -120.27    120.27 o 
 -12  15   1       25.65       70.86     93.72 o 
 -11  15   1      752.36      821.82    132.18 o 
 -10  15   1      378.38      265.32    104.61 o 
  -9  15   1      808.41     1128.61    140.29 o 
  -8  15   1     5008.94     4969.30    182.93 o 
  -7  15   1       10.34      -62.84     63.32 o 
  -6  15   1      181.00      111.41     61.89 o 
  -5  15   1      348.08      430.29     69.53 o 
  -4  15   1     7799.66     7428.59    206.45 o 
  -3  15   1     4777.28     4315.19    144.60 o 
  -2  15   1     1972.22     1683.44     78.54 o 
  -1  15   1     3203.21     2933.11    101.90 o 
   0  15   1     2016.73     2167.92     92.85 o 
   1  15   1      415.74      618.42     66.26 o 
   2  15   1     4981.76     4963.24    151.15 o 
   3  15   1        0.63      -57.07     57.07 o 
   4  15   1      119.63       71.63     52.69 o 
   5  15   1      478.53      496.64     70.55 o 
   6  15   1      329.95      391.59     73.87 o 
   7  15   1     5360.80     5284.89    152.32 o 
   8  15   1     2586.53     2600.40    115.57 o 
   9  15   1      824.11      886.63     97.56 o 
  10  15   1     1165.80     1187.84    133.80 o 
  11  15   1       78.18      154.50    126.71 o 
  12  15   1      702.44      686.15    165.22 o 
  13  15   1      171.69      213.53    196.23 o 
 -12  16   1      394.37      448.64    126.81 o 
 -11  16   1        2.23      -51.90     94.93 o 
 -10  16   1     1023.37     1204.68    216.07 o 
  -9  16   1     1342.73     1722.50    151.88 o 
  -8  16   1      915.34      997.96    125.58 o 
  -7  16   1     5548.08     5726.10    161.35 o 
  -6  16   1       13.09      -57.73     57.73 o 
  -5  16   1     1692.84     1872.54    151.82 o 
  -4  16   1     1065.98     1179.52    109.11 o 
  -3  16   1      231.52      106.53     66.73 o 
  -2  16   1     5865.44     5736.19    165.62 o 
  -1  16   1     5053.43     5803.07    158.49 o 
   0  16   1     5436.53     5328.87    167.27 o 
   1  16   1     2399.28     2577.88    115.70 o 
   2  16   1      214.71      105.98    106.40 o 
   3  16   1     1236.81     1337.12    176.95 o 
   4  16   1      581.95      664.89     93.19 o 
   5  16   1      194.84      208.36     66.68 o 
   6  16   1     5810.27     5709.63    157.81 o 
   7  16   1      281.72      100.11     73.00 o 
   8  16   1     2300.58     2393.39    138.02 o 
   9  16   1      509.31      620.95    117.64 o 
  10  16   1      166.66      238.83    109.26 o 
  11  16   1      955.89      936.01    171.20 o 
  12  16   1        0.85        2.10    109.59 o 
 -12  17   1        0.98      -96.04    119.68 o 
 -11  17   1      877.98      892.85    138.55 o 
 -10  17   1      242.53      155.86    176.84 o 
  -9  17   1      151.46       -4.13     84.18 o 
  -8  17   1     1384.86     1629.08    149.10 o 
  -7  17   1      599.63      819.44     98.40 o 
  -6  17   1      356.65      167.85     96.30 o 
  -5  17   1     3921.02     3820.04    156.90 o 
  -4  17   1      159.44      102.05     76.12 o 
  -3  17   1      950.69     1015.43    107.03 o 
  -2  17   1      868.35      906.48    141.30 o 
  -1  17   1     2875.90     2586.11    192.87 o 
   0  17   1     4518.70     3982.20    143.03 o 
   1  17   1        4.03      -58.44     62.87 o 
   2  17   1     2003.28     1972.66    116.97 o 
   3  17   1       17.01      -61.72     61.72 o 
   4  17   1     1554.70     1897.00    173.25 o 
   5  17   1     1437.12     1511.76    111.89 o 
   6  17   1     1474.83     1918.62    125.18 o 
   7  17   1     2003.33     2270.47    135.48 o 
   8  17   1      380.53      139.02     75.66 o 
   9  17   1      170.56      244.26    103.05 o 
  10  17   1     1107.54     1351.34    152.02 o 
  11  17   1      114.49       22.14    117.92 o 
  12  17   1      137.45       47.16    125.51 o 
 -11  18   1       60.35       64.66    105.33 o 
 -10  18   1      540.09      520.42    122.23 o 
  -9  18   1      443.52      467.68    141.74 o 
  -8  18   1      251.67       98.67     92.46 o 
  -7  18   1     2527.67     2512.80    150.53 o 
  -6  18   1        0.12      -65.39    100.60 o 
  -5  18   1     2617.76     2496.18    135.88 o 
  -4  18   1      229.66       40.09     78.08 o 
  -3  18   1     2035.18     2268.73    199.37 o 
  -2  18   1     1428.76     1394.76    118.62 o 
  -1  18   1      157.56       57.13     92.30 o 
   0  18   1     1287.28     1760.61    172.87 o 
   1  18   1     1756.15     1771.83    129.64 o 
   2  18   1        1.21       -1.31     70.22 o 
   3  18   1     1401.30     1448.15    124.36 o 
   4  18   1       37.72      -70.21     70.21 o 
   5  18   1      629.93      754.71    112.25 o 
   6  18   1     1757.60     1953.46    127.36 o 
   7  18   1       73.58        3.27     69.98 o 
   8  18   1      709.66      958.80    110.86 o 
   9  18   1      556.45      682.74    123.47 o 
  10  18   1        0.15       66.32    121.83 o 
  11  18   1      162.58       76.54    130.08 o 
 -11  19   1       98.86      -35.64     99.17 o 
 -10  19   1       12.99      -96.47     96.47 o 
  -9  19   1      765.34      548.55    122.84 o 
  -8  19   1     1500.59     1584.86    199.24 o 
  -7  19   1      326.98      397.32    106.54 o 
  -6  19   1     1282.31     1345.33    136.13 o 
  -5  19   1      263.69      244.52     95.56 o 
  -4  19   1      522.16      341.28    118.63 o 
  -3  19   1     1032.26     1187.62    117.24 o 
  -2  19   1       63.03      -48.30     92.97 o 
  -1  19   1      151.31       -1.11    100.77 o 
   0  19   1       41.88       65.53     97.73 o 
   1  19   1     1678.29     2355.19    198.04 o 
   2  19   1     4559.85     4662.14    170.77 o 
   3  19   1     1003.10     1162.34    122.89 o 
   4  19   1      901.95     1153.99    126.34 o 
   5  19   1      375.26      356.68    102.76 o 
   6  19   1       52.00      -61.90     80.47 o 
   7  19   1      801.36      932.96    106.30 o 
   8  19   1      207.43       75.10    101.25 o 
   9  19   1       61.79      -68.55     98.93 o 
  10  19   1      297.98      422.62    172.64 o 
  11  19   1       35.40      -45.97    116.78 o 
 -10  20   1      265.88       57.60    104.48 o 
  -9  20   1       51.95      -92.88     92.88 o 
  -8  20   1      355.75       63.24    149.95 o 
  -7  20   1     1303.11     1396.21    150.66 o 
  -6  20   1      102.28      -19.17     89.94 o 
  -5  20   1      673.59      630.14    142.38 o 
  -4  20   1      717.40      698.70    115.18 o 
  -3  20   1      316.86       -7.42    130.82 o 
  -2  20   1     1027.83     1573.66    179.26 o 
  -1  20   1       95.86      114.08    109.18 o 
   0  20   1      509.44      629.11    138.85 o 
   1  20   1     1324.68     1276.04    223.71 o 
   2  20   1      143.26      257.51    116.50 o 
   3  20   1     2199.55     2439.60    160.01 o 
   4  20   1      338.70      371.38     99.26 o 
   5  20   1       66.33      -78.24     78.24 o 
   6  20   1     1073.92     1160.99    137.51 o 
   7  20   1       44.14       10.67     91.44 o 
   8  20   1      447.60      576.21    123.92 o 
   9  20   1      403.57      368.96    119.49 o 
  10  20   1      179.99      141.80    133.26 o 
  -9  21   1      218.76       72.53    107.97 o 
  -8  21   1      717.86     1084.92    146.57 o 
  -7  21   1        5.44       27.54    111.01 o 
  -6  21   1      462.98      412.45    113.20 o 
  -5  21   1       76.89      123.17     95.52 o 
  -4  21   1      121.56        8.14    166.12 o 
  -3  21   1      506.00      565.59    143.59 o 
  -2  21   1       16.82     -107.08    107.08 o 
  -1  21   1      254.47      -29.21    101.03 o 
   0  21   1      252.63      453.54    130.84 o 
   1  21   1      338.49      274.47    121.49 o 
   2  21   1     1169.24     1337.54    397.92 o 
   3  21   1      310.86      260.36    122.32 o 
   4  21   1      280.86      115.52     92.70 o 
   5  21   1      509.46      434.13    110.86 o 
   6  21   1       82.12      -57.44     87.72 o 
   7  21   1      616.25      876.48    151.00 o 
   8  21   1      178.34       46.99    103.79 o 
   9  21   1       39.98     -119.10    119.10 o 
  -8  22   1      159.60       29.64    103.08 o 
  -7  22   1      588.89      412.28    172.66 o 
  -6  22   1        0.83      -94.04     94.04 o 
  -5  22   1      390.18      148.09    128.50 o 
  -4  22   1      387.59      431.46    139.63 o 
  -3  22   1       30.47       71.56    152.84 o 
  -2  22   1      395.93      370.04    135.01 o 
  -1  22   1       83.01       30.90    113.41 o 
   0  22   1      981.56     1318.14    299.29 o 
   1  22   1      929.86      944.38    163.98 o 
   2  22   1       40.16      -85.05     98.58 o 
   3  22   1      479.74      647.41    309.84 o 
   4  22   1      299.16      395.04    142.36 o 
   5  22   1       13.98      -84.26     84.26 o 
   6  22   1      536.00      376.05    149.92 o 
   7  22   1       32.11      -39.76    103.16 o 
   8  22   1      174.51       57.03    107.16 o 
  -7  23   1       88.47        9.35     99.91 o 
  -6  23   1      500.97      361.65    155.04 o 
  -5  23   1       59.62       38.75    132.55 o 
  -4  23   1      134.40       84.54    131.09 o 
  -3  23   1      129.64      213.50    134.31 o 
  -2  23   1        6.80      -24.63    114.26 o 
  -1  23   1      835.84      906.06    165.69 o 
   0  23   1      431.87      448.71    143.42 o 
   1  23   1       14.87     -107.04    107.04 o 
   2  23   1       82.93     -107.33    107.33 o 
   3  23   1        5.14      -32.07    112.65 o 
   4  23   1      141.00       66.14    138.25 o 
   5  23   1      378.49      584.09    258.24 o 
   6  23   1       33.01      -81.00     99.94 o 
   7  23   1      181.35       22.74    100.95 o 
  -6  24   1       29.12       92.59    128.92 o 
  -5  24   1      232.00       90.15    141.91 o 
  -4  24   1      244.62       86.57    140.46 o 
  -3  24   1      102.87      110.88    128.94 o 
  -2  24   1      203.12      542.02    152.82 o 
  -1  24   1       21.70       93.46    209.65 o 
   0  24   1       64.45       58.95    118.25 o 
   1  24   1      341.49      178.23    130.61 o 
   2  24   1       91.58       90.83    130.92 o 
   3  24   1      170.34      162.77    262.41 o 
   4  24   1       18.04     -117.95    117.95 o 
   5  24   1      201.94      138.39    144.77 o 
   6  24   1      121.78      178.22    146.34 o 
  -5  25   1       11.53       -5.30    136.56 o 
  -4  25   1      337.78      171.06    143.63 o 
  -3  25   1      234.68      281.61    152.62 o 
  -2  25   1       25.72      162.38    145.42 o 
  -1  25   1        1.13      -38.78    130.79 o 
   0  25   1        2.29       67.78    131.22 o 
   1  25   1        0.36      -95.72    121.21 o 
   2  25   1      222.82      168.71    178.77 o 
   3  25   1      164.35      225.15    149.60 o 
   4  25   1       10.01       16.80    127.31 o 
   5  25   1       11.42      -19.25    178.50 o 
  -2  26   1      173.33      202.43    144.45 o 
  -1  26   1       64.76     -124.56    124.56 o 
   0  26   1       45.04       50.88    138.23 o 
   1  26   1      164.52      245.49    147.55 o 
   2  26   1        0.00     -133.83    133.83 o 
 -16   0   2      819.92     1241.71    206.09 o 
 -15   0   2      387.17      425.50    145.27 o 
 -14   0   2      472.04      452.75    134.50 o 
 -13   0   2      394.71      837.20    144.08 o 
 -11   0   2       84.22      159.22    125.35 o 
 -10   0   2      291.20      531.60    152.17 o 
  -9   0   2     4946.94     4910.49    263.22 o 
  -8   0   2      210.87      358.32    115.71 o 
  -7   0   2    10086.54    12371.88    395.87 o 
  -6   0   2     4308.78     5144.00    221.00 o 
  -5   0   2     1810.72     1433.77    108.94 o 
  -4   0   2     7531.25     7800.97    244.72 o 
  -3   0   2    27546.15    32095.95    678.12 o 
  -2   0   2      339.26      949.08     54.21 o 
  -1   0   2    41429.76    43392.79    843.87 o 
   1   0   2    30641.38    32989.59    622.61 o 
   2   0   2    40784.68    54890.66    733.07 o 
   3   0   2    61214.26    79754.21   1517.30 o 
   4   0   2    45778.94    48635.31    973.39 o 
   5   0   2    13871.11    14050.76    361.73 o 
   6   0   2    20039.78    20216.37    500.64 o 
   7   0   2     2039.00     2844.34    163.14 o 
   8   0   2     1410.48     1230.52    125.09 o 
   9   0   2     2195.73     2127.73    174.32 o 
  10   0   2     2231.34     1978.14    194.39 o 
  11   0   2      129.87       41.96    105.80 o 
  12   0   2       41.18      255.90    156.62 o 
  13   0   2       19.39      -33.33     93.90 o 
  14   0   2     2522.10     3006.29    202.63 o 
 -16   1   2      801.39     1218.37    149.75 o 
 -15   1   2     1098.46     1468.07    146.20 o 
 -14   1   2       86.01      -30.37     73.74 o 
 -13   1   2      469.32      273.82     87.79 o 
 -12   1   2      861.93     1022.55    117.41 o 
 -11   1   2     1571.11     1681.71    156.41 o 
 -10   1   2     6367.25     6772.95    183.09 o 
  -9   1   2      169.99      139.25     96.42 o 
  -8   1   2     3022.40     2823.80    133.50 o 
  -7   1   2     6254.17     6155.25    459.46 o 
  -6   1   2       86.18      167.80     78.96 o 
  -5   1   2    27086.05    25144.77    422.95 o 
  -4   1   2     2896.14     2900.21     96.56 o 
  -3   1   2      610.31      778.64     30.34 o 
  -2   1   2     9279.07    10005.05    204.14 o 
  -1   1   2      986.80      868.19     22.01 o 
   0   1   2    20138.60    23149.01    850.25 o 
   1   1   2     5445.33     6901.33    164.45 o 
   2   1   2    12837.04    14152.16    193.99 o 
   3   1   2   130335.09   153018.41   2016.52 o 
   4   1   2       75.99      105.21     35.18 o 
   5   1   2      575.47      654.71     52.91 o 
   6   1   2    30392.12    31270.00    578.56 o 
   7   1   2     6374.41     5700.23    165.11 o 
   8   1   2     4744.39     5358.40    172.29 o 
   9   1   2     2915.96     2959.53    138.12 o 
  10   1   2     8484.36     8294.94    245.45 o 
  11   1   2      687.94      846.58     93.53 o 
  12   1   2      312.17      214.87     83.04 o 
  13   1   2     2369.79     2266.61    122.45 o 
  14   1   2       46.37        0.04     80.49 o 
 -16   2   2       68.55      -59.29     92.48 o 
 -15   2   2      264.15      265.20    124.72 o 
 -14   2   2      921.39      692.79    116.17 o 
 -13   2   2       40.95      -78.39     78.39 o 
 -12   2   2     2940.05     3244.14    144.22 o 
 -11   2   2      344.79      496.29     96.10 o 
 -10   2   2      867.34      962.94    125.17 o 
  -9   2   2     6319.62     5928.03    158.46 o 
  -8   2   2      741.55      928.38     82.12 o 
  -7   2   2     4192.18     3864.36    147.79 o 
  -6   2   2    16083.40    16341.44    307.60 o 
  -5   2   2     4136.00     3433.71    100.40 o 
  -4   2   2    18416.97    19804.56    228.84 o 
  -3   2   2     3758.92     2836.67    136.95 o 
  -2   2   2     4018.87     3268.28     65.73 o 
  -1   2   2    33039.56    34187.91    511.99 o 
   0   2   2     6619.68     5901.42     85.79 o 
   1   2   2    22367.05    25772.66    584.11 o 
   2   2   2      391.69       69.82     19.08 o 
   3   2   2    72055.28    67575.70    727.39 o 
   4   2   2    53328.04    56898.13    629.18 o 
   5   2   2     3866.24     3127.25    135.66 o 
   6   2   2    19531.08    19539.41    271.96 o 
   7   2   2    13513.80    13737.79    221.55 o 
   8   2   2      123.09       56.34     47.59 o 
   9   2   2    12013.45    12055.22    282.93 o 
  10   2   2      759.38      872.45     86.82 o 
  11   2   2     2648.49     2259.94    104.87 o 
  12   2   2     2489.76     2559.51    120.15 o 
  13   2   2      115.65       55.80     82.20 o 
  14   2   2      785.53      875.59    208.99 o 
  15   2   2      102.73      -63.85    149.59 o 
  16   2   2      199.83      306.46    197.00 o 
 -16   3   2      263.42      391.86    233.75 o 
 -15   3   2     1016.18      917.39    171.73 o 
 -14   3   2       40.63      -77.94     77.94 o 
 -13   3   2     4381.61     4699.55    175.69 o 
 -12   3   2      326.30      181.63    108.35 o 
 -11   3   2     2264.20     1884.51    106.91 o 
 -10   3   2      734.90      701.15     86.53 o 
  -9   3   2      187.12      429.95     71.57 o 
  -8   3   2     9269.39     8094.97    181.59 o 
  -7   3   2     1076.20     1246.61     72.82 o 
  -6   3   2      611.88      973.47    101.32 o 
  -5   3   2    30096.11    33105.48    354.46 o 
  -4   3   2    16166.44    18267.18    211.90 o 
  -3   3   2    32533.31    32189.25    378.76 o 
  -2   3   2    29410.77    36846.13    362.49 o 
  -1   3   2     1445.73     1909.26     46.27 o 
   0   3   2    14689.75    16537.30    176.43 o 
   1   3   2    23442.88    23311.44    238.52 o 
   2   3   2    66122.35    73401.52    820.38 o 
   3   3   2   125768.90   122794.01   1136.31 o 
   4   3   2    15080.32    16650.70    230.36 o 
   5   3   2    45801.58    44948.09    455.42 o 
   6   3   2      740.21      785.66     61.12 o 
   7   3   2     1399.23     1169.61     63.30 o 
   8   3   2    14109.53    15683.29    282.27 o 
   9   3   2      331.19      240.13     64.76 o 
  10   3   2     1450.08     1628.91    120.01 o 
  11   3   2     1849.60     1713.90     94.57 o 
  12   3   2      361.65      477.76     89.98 o 
  13   3   2     1324.66     1917.07    122.82 o 
  14   3   2      289.44      280.92    171.72 o 
  15   3   2      220.16       13.29    170.95 o 
  16   3   2      352.83      663.47    229.84 o 
 -16   4   2       21.99      -53.30    107.33 o 
 -15   4   2      155.05       46.54    115.81 o 
 -14   4   2     1610.49     1832.34    198.10 o 
 -13   4   2       61.16       68.08    100.68 o 
 -12   4   2     1336.42     1311.39    158.83 o 
 -11   4   2     1683.44     1951.77    125.57 o 
 -10   4   2      459.65      333.39     56.68 o 
  -9   4   2     2285.28     2442.91     86.67 o 
  -8   4   2     2721.93     2344.62     80.59 o 
  -7   4   2     2930.89     2880.62    280.06 o 
  -6   4   2    12022.47    12396.63    206.30 o 
  -5   4   2      208.49      400.35     41.66 o 
  -4   4   2    57366.13    55430.41    546.86 o 
  -3   4   2     7676.99     7628.37    115.31 o 
  -2   4   2    28347.83    33877.68    403.96 o 
  -1   4   2    69307.29    76596.27    836.78 o 
   0   4   2     5613.73     5587.75     82.16 o 
   1   4   2    10002.38     8569.29    111.04 o 
   2   4   2    16491.82    26894.54    281.62 o 
   3   4   2     4970.86     3836.56     73.12 o 
   4   4   2    14700.84    16273.58    230.23 o 
   5   4   2     1712.47     1495.87     86.99 o 
   6   4   2    20601.28    21442.73    307.78 o 
   7   4   2       42.58      113.22     45.90 o 
   8   4   2      436.05      535.65     69.93 o 
   9   4   2    11485.62    10998.10    222.36 o 
  10   4   2     2129.03     2145.26    100.77 o 
  11   4   2     1412.81     1855.13    131.39 o 
  12   4   2     3033.75     2578.04    124.52 o 
  13   4   2      102.06      165.93     77.85 o 
  14   4   2      523.07      244.44    177.98 o 
  15   4   2      113.69        4.43    155.31 o 
  16   4   2      196.89      323.14    212.90 o 
 -16   5   2      265.51      286.99    140.43 o 
 -15   5   2      406.70      207.23    134.48 o 
 -14   5   2       14.22      -96.11    101.90 o 
 -13   5   2      232.83      203.31    110.34 o 
 -12   5   2     1730.79     2436.54    229.04 o 
 -11   5   2      547.49      824.99    131.10 o 
 -10   5   2      840.95      825.75     87.59 o 
  -9   5   2     1443.25     1222.37     85.05 o 
  -8   5   2     2747.22     2846.52    145.43 o 
  -7   5   2      208.14      187.04     48.49 o 
  -6   5   2        7.28       88.34     39.62 o 
  -5   5   2     7956.33     9074.05    172.89 o 
  -4   5   2     6433.06     5446.82     93.11 o 
  -3   5   2      549.36      571.27     35.05 o 
  -2   5   2    78030.02    79804.50   1224.61 o 
  -1   5   2    13865.56    16550.02    221.35 o 
   0   5   2      970.78      721.69     36.78 o 
   1   5   2    63043.15    65459.46    627.16 o 
   2   5   2     6100.12     5219.13     88.06 o 
   3   5   2       92.74       60.82     27.23 o 
   4   5   2     6399.06     7731.46    130.29 o 
   5   5   2     7741.74    10417.70    178.73 o 
   6   5   2     8962.88    10498.89    189.84 o 
   7   5   2      395.70      743.92     69.64 o 
   8   5   2     5502.41     4931.42    136.86 o 
   9   5   2      221.88      258.25     65.97 o 
  10   5   2      308.35      253.61     66.97 o 
  11   5   2     2946.34     2868.97    123.30 o 
  12   5   2      159.44      210.25     77.02 o 
  13   5   2      700.65      567.63     97.57 o 
  14   5   2      264.29      142.02    162.35 o 
  15   5   2      219.37      116.51    125.44 o 
 -15   6   2      240.39        1.95    158.32 o 
 -14   6   2      210.37      356.62    133.00 o 
 -13   6   2        9.19      -19.98     95.87 o 
 -12   6   2      508.84      172.61     98.94 o 
 -11   6   2     2109.79     2202.49    150.53 o 
 -10   6   2     1717.95     1964.31    102.81 o 
  -9   6   2     3038.49     2236.83    116.87 o 
  -8   6   2      405.98      455.92     66.43 o 
  -7   6   2     9766.27     9226.60    183.94 o 
  -6   6   2       26.89       93.64     50.69 o 
  -5   6   2      801.90      692.65     56.04 o 
  -4   6   2      548.83      929.32     42.63 o 
  -3   6   2      695.56      630.65     55.74 o 
  -2   6   2    16525.37    15692.47    235.52 o 
  -1   6   2    24497.52    25791.76    626.05 o 
   0   6   2    10890.41    11784.40    241.50 o 
   1   6   2     5103.68     3984.98     86.93 o 
   2   6   2    41380.77    38702.71    400.84 o 
   3   6   2     4780.15     4589.10     89.03 o 
   4   6   2      456.08     1124.01     52.24 o 
   5   6   2       49.31       76.04     43.45 o 
   6   6   2    14626.37    13894.19    231.71 o 
   7   6   2     2045.11     2055.68     87.03 o 
   8   6   2     4227.09     3628.44    120.49 o 
   9   6   2     1893.50     1966.70     94.31 o 
  10   6   2      706.81      689.60     84.36 o 
  11   6   2      326.39      166.33     73.91 o 
  12   6   2      437.39      320.51     85.47 o 
  13   6   2        2.56      -25.28    132.64 o 
  14   6   2      555.63      460.58    134.78 o 
  15   6   2      287.65      267.97    135.69 o 
 -15   7   2       96.13      -32.51    116.90 o 
 -14   7   2       25.13      -37.79    223.97 o 
 -13   7   2     1016.25     1319.56    181.11 o 
 -12   7   2      200.31       -4.04     92.53 o 
 -11   7   2      800.65      799.11    128.98 o 
 -10   7   2     1084.99     1121.99    138.38 o 
  -9   7   2      453.52      302.33     68.55 o 
  -8   7   2    18624.44    17394.17    292.36 o 
  -7   7   2     7513.26     7653.63    167.37 o 
  -6   7   2      850.67      815.58     66.39 o 
  -5   7   2    17868.20    16746.23    216.23 o 
  -4   7   2     3322.30     2924.69     80.65 o 
  -3   7   2    11474.43    10369.86    144.22 o 
  -2   7   2    21722.71    23712.53    335.14 o 
  -1   7   2     7850.31     8288.09    143.54 o 
   0   7   2    11972.61    11174.82    181.99 o 
   1   7   2     1312.73      867.64     31.24 o 
   2   7   2     7386.45     6815.69    113.82 o 
   3   7   2    49595.86    49234.02    507.80 o 
   4   7   2      585.41      387.78     45.08 o 
   5   7   2    19948.47    17499.31    234.16 o 
   6   7   2     1957.82     2166.10    127.77 o 
   7   7   2    11448.17    10439.95    205.57 o 
   8   7   2     3852.19     4094.61    130.54 o 
   9   7   2      306.51      407.84     98.95 o 
  10   7   2     2317.95     2073.29    103.68 o 
  11   7   2      563.42      693.05     98.37 o 
  12   7   2      342.93      115.61     77.25 o 
  13   7   2     1689.28     2459.99    291.86 o 
  14   7   2       84.27       82.02    110.46 o 
  15   7   2      212.06      315.92    136.92 o 
 -15   8   2      484.73      363.07    201.83 o 
 -14   8   2      264.04      296.40    137.92 o 
 -13   8   2      109.82      -44.03     96.62 o 
 -12   8   2     1048.55     1098.15    155.04 o 
 -11   8   2      155.62       54.68     91.33 o 
 -10   8   2     1425.87     1319.03    149.23 o 
  -9   8   2     7729.12     8200.94    316.68 o 
  -8   8   2      535.60      755.59     80.21 o 
  -7   8   2      858.85     1354.00    110.08 o 
  -6   8   2     7277.27     6758.35    135.52 o 
  -5   8   2     1864.06     1864.01     63.24 o 
  -4   8   2    25837.96    27951.10    316.13 o 
  -3   8   2        2.96       94.34     31.20 o 
  -2   8   2      381.48      867.14     91.36 o 
  -1   8   2      268.55      186.32     38.77 o 
   0   8   2     1741.96     1125.72     43.59 o 
   1   8   2    13565.00    11038.40    132.23 o 
   2   8   2     5569.85     6995.50    124.57 o 
   3   8   2    19271.59    18401.60    236.10 o 
   4   8   2     9366.45     9829.83    157.95 o 
   5   8   2      459.25      699.46     65.97 o 
   6   8   2     6041.37     5871.96    163.27 o 
   7   8   2     9603.94     9179.75    324.31 o 
   8   8   2      538.04      648.56     80.79 o 
   9   8   2      195.01      145.73     62.42 o 
  10   8   2      212.23      164.85     70.99 o 
  11   8   2     1116.58     1385.62    121.45 o 
  12   8   2      719.68      931.00    100.21 o 
  13   8   2       84.04       84.09    113.87 o 
  14   8   2      369.41       72.61    166.65 o 
  15   8   2       70.32     -103.04    106.97 o 
 -15   9   2       20.87      -55.56    162.87 o 
 -14   9   2        2.21      -87.86    101.43 o 
 -13   9   2      224.85       96.03    115.88 o 
 -12   9   2        0.32      -49.06     91.50 o 
 -11   9   2      266.66      372.76    123.39 o 
 -10   9   2      667.02      488.59    118.96 o 
  -9   9   2      743.92      881.03     92.64 o 
  -8   9   2     1192.02     1368.00     92.83 o 
  -7   9   2     8365.97     8085.73    274.23 o 
  -6   9   2      902.09      990.90     66.45 o 
  -5   9   2       11.86       -2.19     32.20 o 
  -4   9   2     1024.81     1478.09     57.44 o 
  -3   9   2     1960.97     2858.53     74.61 o 
  -2   9   2     2695.18     1890.08     73.51 o 
  -1   9   2     1216.41     1430.84     64.99 o 
   0   9   2    10915.75     9252.26    136.57 o 
   1   9   2     2063.03     2217.84     54.00 o 
   2   9   2      650.97      381.12     34.05 o 
   3   9   2    13242.19    15592.80    287.32 o 
   4   9   2      424.74      401.48     52.38 o 
   5   9   2      188.07      201.96     46.36 o 
   6   9   2     1702.90     1695.24     74.56 o 
   7   9   2      176.51       45.49     48.53 o 
   8   9   2      830.97     1001.07     83.20 o 
   9   9   2      887.80      936.88     84.72 o 
  10   9   2     2878.99     2600.41    108.79 o 
  11   9   2      318.11      205.25     72.30 o 
  12   9   2      127.77      201.51    106.32 o 
  13   9   2      996.29      680.21    151.52 o 
  14   9   2        2.41      -64.52    153.75 o 
  15   9   2        0.24      -55.41    111.73 o 
 -15  10   2       33.81      -14.33    166.52 o 
 -14  10   2       30.27     -101.14    101.14 o 
 -13  10   2       34.62       55.16    111.75 o 
 -12  10   2      402.86      446.56    131.95 o 
 -11  10   2      378.54      383.50    120.40 o 
 -10  10   2      216.28      153.46    101.74 o 
  -9  10   2     1635.83     1649.14    162.87 o 
  -8  10   2      272.39      166.07     61.65 o 
  -7  10   2      157.03      292.14     68.27 o 
  -6  10   2      910.94      955.45     72.82 o 
  -5  10   2      693.44      805.45     79.71 o 
  -4  10   2     1101.26     1152.86     60.90 o 
  -3  10   2    10549.88     9963.98    180.46 o 
  -2  10   2       83.97       55.71     42.19 o 
  -1  10   2      246.09      565.92     50.23 o 
   0  10   2      875.72     1308.98     54.23 o 
   1  10   2      290.41      529.49     40.73 o 
   2  10   2       52.08       45.49     28.94 o 
   3  10   2     1019.27     1006.62     67.77 o 
   4  10   2     7239.83     6937.37    137.94 o 
   5  10   2     4946.88     4439.17    112.28 o 
   6  10   2       85.04      109.92     50.94 o 
   7  10   2      430.01      406.46     62.00 o 
   8  10   2        8.19      -33.60     48.25 o 
   9  10   2      972.15      802.92    129.91 o 
  10  10   2       52.65       98.78     65.29 o 
  11  10   2        7.65      -58.38     58.38 o 
  12  10   2      145.10      220.47    108.43 o 
  13  10   2        6.02       -8.63    184.36 o 
  14  10   2      122.18      -54.36    116.18 o 
  15  10   2      174.19        5.69    117.18 o 
 -14  11   2      200.00      194.75    136.70 o 
 -13  11   2       88.74      -93.51    107.26 o 
 -12  11   2       21.86       25.19    111.92 o 
 -11  11   2      205.03       25.13     99.66 o 
 -10  11   2     1857.13     2275.62    195.65 o 
  -9  11   2      448.29      609.18    129.90 o 
  -8  11   2     1106.89      994.95     95.54 o 
  -7  11   2      105.93      131.17     60.58 o 
  -6  11   2     3319.24     2894.93     89.06 o 
  -5  11   2     2731.13     3019.19     85.92 o 
  -4  11   2     1870.36     1374.17     60.09 o 
  -3  11   2     1466.62     1214.44    138.61 o 
  -2  11   2     3255.80     4145.10    116.71 o 
  -1  11   2       27.59       30.12     39.27 o 
   0  11   2     4587.55     4811.55    100.13 o 
   1  11   2      917.45     1319.34     56.75 o 
   2  11   2     1602.40     1440.45     50.78 o 
   3  11   2       33.56       59.52     42.27 o 
   4  11   2     3323.51     3545.56    101.02 o 
   5  11   2     3665.95     4157.66    112.48 o 
   6  11   2     3415.71     3544.02    109.07 o 
   7  11   2      283.59      203.73     55.49 o 
   8  11   2        1.22      -48.40     48.40 o 
   9  11   2     1668.46     1790.79    112.06 o 
  10  11   2     1890.24     1952.42    113.45 o 
  11  11   2       70.10      -48.21     60.15 o 
  12  11   2        0.07       41.69    107.54 o 
  13  11   2       65.75      143.50    121.23 o 
  14  11   2      100.40      -48.44    146.32 o 
 -14  12   2      127.77      -28.44    118.67 o 
 -13  12   2      146.33      344.39    131.14 o 
 -12  12   2       45.18      -35.42    109.04 o 
 -11  12   2      865.00      872.66    147.78 o 
 -10  12   2        5.12      -84.40     84.40 o 
  -9  12   2     2050.00     2188.99    276.89 o 
  -8  12   2     1122.32     1263.21    107.07 o 
  -7  12   2      123.48      274.47     88.13 o 
  -6  12   2      678.40      553.42     80.69 o 
  -5  12   2      562.16      613.80     61.92 o 
  -4  12   2     1127.57     1183.77     90.76 o 
  -3  12   2      717.30      711.08     72.99 o 
  -2  12   2      594.20      502.31     57.30 o 
  -1  12   2     8987.80     9083.09    153.89 o 
   0  12   2      253.25      122.60     41.66 o 
   1  12   2    15769.98    14990.61    205.82 o 
   2  12   2        7.19        2.39     32.43 o 
   3  12   2     1051.97     1325.73     93.04 o 
   4  12   2       26.88       46.22     52.92 o 
   5  12   2     2168.38     2168.16     88.46 o 
   6  12   2      818.21      947.92    111.34 o 
   7  12   2      203.90      118.86     54.51 o 
   8  12   2     2246.70     2025.19     94.81 o 
   9  12   2     2189.45     2471.57    118.05 o 
  10  12   2      350.54      322.75     79.24 o 
  11  12   2        0.47      -81.31     89.09 o 
  12  12   2      326.39      124.47    117.33 o 
  13  12   2       16.13      -65.09    102.33 o 
  14  12   2        7.73      -50.89    107.63 o 
 -14  13   2      454.88      579.03    232.44 o 
 -13  13   2      208.11       73.55    124.54 o 
 -12  13   2       28.05     -103.45    103.45 o 
 -11  13   2       61.54       98.24    123.99 o 
 -10  13   2      273.55      208.14    219.93 o 
  -9  13   2        0.12      -66.75     94.49 o 
  -8  13   2      172.47       96.31    102.42 o 
  -7  13   2     2089.85     1818.48    112.65 o 
  -6  13   2     1026.52     1516.85    127.65 o 
  -5  13   2       93.09      202.81     69.37 o 
  -4  13   2      269.42      237.58     57.26 o 
  -3  13   2      638.58      870.58     69.62 o 
  -2  13   2     4409.54     4523.60    110.15 o 
  -1  13   2        0.36      -40.41     40.41 o 
   0  13   2       29.34        8.46     39.82 o 
   1  13   2      686.09      660.17     64.40 o 
   2  13   2     2764.32     2348.72     69.91 o 
   3  13   2       74.62       13.16     50.30 o 
   4  13   2      549.15      299.90     60.05 o 
   5  13   2     1850.30     1756.17    173.55 o 
   6  13   2      428.40      555.95     73.64 o 
   7  13   2       56.67       -2.10     50.51 o 
   8  13   2        3.41       -3.25     61.42 o 
   9  13   2      146.62      372.10     80.03 o 
  10  13   2       27.35       77.83     67.54 o 
  11  13   2      545.05      917.34    198.95 o 
  12  13   2        0.03       82.08    118.72 o 
  13  13   2        0.17      -87.99    133.81 o 
  14  13   2       57.92       -8.32    121.26 o 
 -13  14   2      170.99       72.50    121.91 o 
 -12  14   2       78.02       98.01    126.63 o 
 -11  14   2       11.07       73.07    170.95 o 
 -10  14   2       80.39      143.51    110.41 o 
  -9  14   2        5.36      -21.30     90.34 o 
  -8  14   2     1839.37     2280.30    158.74 o 
  -7  14   2      371.09       87.02     89.98 o 
  -6  14   2      217.87      302.04     75.00 o 
  -5  14   2      950.17     1212.78    140.70 o 
  -4  14   2     3440.35     3220.98    128.97 o 
  -3  14   2       57.19       50.75     49.86 o 
  -2  14   2       91.64       59.14     50.22 o 
  -1  14   2     2214.98     1692.22     75.42 o 
   0  14   2        0.03      -39.86     39.86 o 
   1  14   2       83.33        8.16     43.48 o 
   2  14   2     2988.39     3184.60    120.27 o 
   3  14   2      671.73      381.27     77.32 o 
   4  14   2       78.47      -26.33     50.10 o 
   5  14   2      234.36      186.62     58.25 o 
   6  14   2        0.46       23.13     53.02 o 
   7  14   2       96.14      -22.62     64.89 o 
   8  14   2      171.38      179.30     71.43 o 
   9  14   2      593.82      656.46     86.94 o 
  10  14   2      209.94       78.37     70.82 o 
  11  14   2       12.01      -49.45    111.00 o 
  12  14   2      129.62      103.91    115.39 o 
  13  14   2      133.05      123.86    144.76 o 
 -13  15   2       37.29      107.06    104.00 o 
 -12  15   2       62.14      119.29    133.61 o 
 -11  15   2       15.68      -33.76    139.80 o 
 -10  15   2        1.22      -99.95     99.95 o 
  -9  15   2       41.58      111.01    145.54 o 
  -8  15   2       28.35       17.80    103.84 o 
  -7  15   2      143.33      118.18     80.51 o 
  -6  15   2      182.05      340.40     70.79 o 
  -5  15   2      747.09      730.33     98.03 o 
  -4  15   2       22.20        2.36     65.00 o 
  -3  15   2      156.75       61.56     64.21 o 
  -2  15   2      639.96      911.58     87.11 o 
  -1  15   2      146.31       49.62     50.36 o 
   0  15   2      305.68      383.08     60.45 o 
   1  15   2     2413.04     2433.11     85.74 o 
   2  15   2       82.58       76.68     66.47 o 
   3  15   2      280.65      236.73     61.89 o 
   4  15   2      111.93       57.69     54.10 o 
   5  15   2       12.62      -34.86     52.52 o 
   6  15   2      402.05      354.56     74.02 o 
   7  15   2       43.71      -48.55     61.40 o 
   8  15   2       19.11      -66.46     66.46 o 
   9  15   2        6.44      -62.97     62.97 o 
  10  15   2      172.71       88.62    115.44 o 
  11  15   2      142.88       24.03    117.18 o 
  12  15   2       90.14       76.31    125.65 o 
  13  15   2       25.47      -41.44    115.76 o 
 -12  16   2       29.06      -40.32     98.87 o 
 -11  16   2        0.14      -90.86     90.86 o 
 -10  16   2        0.02      -88.93     94.54 o 
  -9  16   2       54.67        6.00     90.47 o 
  -8  16   2       14.73        8.60     85.98 o 
  -7  16   2       33.14       70.19     87.80 o 
  -6  16   2      634.02      458.51    100.78 o 
  -5  16   2        0.83      -19.38     68.60 o 
  -4  16   2       50.92       52.46     64.95 o 
  -3  16   2      354.55      395.35     86.56 o 
  -2  16   2        1.62      -57.90     57.90 o 
  -1  16   2       46.72       36.97     59.11 o 
   0  16   2       44.43       -0.76     52.95 o 
   1  16   2      728.51      945.78     98.85 o 
   2  16   2     1705.61     1863.93    170.28 o 
   3  16   2      670.23      685.70    120.16 o 
   4  16   2       92.16       99.28     57.28 o 
   5  16   2       65.97       11.45     71.20 o 
   6  16   2      981.96     1796.38    137.70 o 
   7  16   2       42.16       -2.34     65.20 o 
   8  16   2       64.95       62.90     65.28 o 
   9  16   2       43.10      -68.65     68.65 o 
  10  16   2       46.38     -110.11    110.43 o 
  11  16   2      102.90      -41.49    112.65 o 
  12  16   2       81.30      -14.25    166.25 o 
 -12  17   2      116.80       51.99    106.38 o 
 -11  17   2       12.39      -33.15    100.59 o 
 -10  17   2        2.64      -75.44     86.34 o 
  -9  17   2      105.43      251.57    145.78 o 
  -8  17   2        7.71      -33.63     78.78 o 
  -7  17   2      201.88       43.09     87.88 o 
  -6  17   2       26.99       21.62     84.75 o 
  -5  17   2      545.40      585.19    122.02 o 
  -4  17   2      926.22     1141.57    146.97 o 
  -3  17   2      166.08      117.94     76.46 o 
  -2  17   2       19.13       49.36     69.71 o 
  -1  17   2      234.43       53.90     56.74 o 
   0  17   2      256.29      456.03     89.13 o 
   1  17   2      713.32      726.69    105.01 o 
   2  17   2       60.40       56.04     68.56 o 
   3  17   2       84.17      -61.66     61.66 o 
   4  17   2        4.32      -66.27     66.27 o 
   5  17   2      114.52      117.71     72.32 o 
   6  17   2      718.24      979.19    100.74 o 
   7  17   2      169.27       62.88     79.53 o 
   8  17   2        2.64      -71.41     76.28 o 
   9  17   2       10.11      -59.73     72.04 o 
  10  17   2        0.08     -108.03    108.03 o 
  11  17   2        0.09     -102.79    108.50 o 
  12  17   2       29.99       -4.15    124.90 o 
 -11  18   2      264.23      471.29    122.96 o 
 -10  18   2       94.16      238.46    113.27 o 
  -9  18   2        7.25      -29.35     94.09 o 
  -8  18   2       22.80       69.20     90.94 o 
  -7  18   2       77.27      -25.86     83.54 o 
  -6  18   2       29.40       75.31     90.62 o 
  -5  18   2      196.42      113.49     90.55 o 
  -4  18   2       74.19      -45.18     73.77 o 
  -3  18   2     1101.60     1189.44    118.58 o 
  -2  18   2        9.50        2.41     68.95 o 
  -1  18   2      315.60       11.78     95.45 o 
   0  18   2     1593.79     1847.28    135.40 o 
   1  18   2      231.29      129.02     79.50 o 
   2  18   2      572.63      514.53     94.16 o 
   3  18   2        7.63      -70.18     70.18 o 
   4  18   2       28.48      -68.19     68.19 o 
   5  18   2        5.69      -66.11     66.11 o 
   6  18   2        5.87      -64.69     64.69 o 
   7  18   2      251.26      159.46     87.34 o 
   8  18   2       29.52      -17.03     72.21 o 
   9  18   2       92.28       94.69    115.49 o 
  10  18   2       96.92       -5.88    120.45 o 
  11  18   2       21.85      -72.73    114.68 o 
 -11  19   2       49.23      172.06    119.02 o 
 -10  19   2      238.83      280.27    113.80 o 
  -9  19   2       86.30      -41.77     91.83 o 
  -8  19   2       14.01       -9.79     89.22 o 
  -7  19   2        9.11      -79.43     91.59 o 
  -6  19   2       24.19        7.64     84.68 o 
  -5  19   2      361.25      189.33     91.06 o 
  -4  19   2        3.18       -2.57     78.92 o 
  -3  19   2       37.75      -38.77     69.32 o 
  -2  19   2       45.96      -35.46     94.58 o 
  -1  19   2      365.21      609.01    132.08 o 
   0  19   2      805.55     1007.96    147.65 o 
   1  19   2      853.00     1163.19    139.39 o 
   2  19   2       15.63      -13.73     77.52 o 
   3  19   2       23.42       74.61     80.35 o 
   4  19   2       94.38      139.58     86.48 o 
   5  19   2      122.07       48.70     85.73 o 
   6  19   2        3.05       -7.63     71.27 o 
   7  19   2      161.76      175.27     81.22 o 
   8  19   2      109.41      183.47     85.27 o 
   9  19   2        0.16      -20.21    113.67 o 
  10  19   2       20.09      -81.87    117.85 o 
  11  19   2        0.09      -99.02    119.12 o 
 -10  20   2        2.30      -93.55     93.55 o 
  -9  20   2      270.92      461.68    122.62 o 
  -8  20   2        5.30      -51.02    104.33 o 
  -7  20   2      106.09       41.16     96.43 o 
  -6  20   2      111.96       95.18     98.27 o 
  -5  20   2        7.15       54.94     90.94 o 
  -4  20   2      357.53      536.34    107.48 o 
  -3  20   2      199.73      192.28    119.55 o 
  -2  20   2       29.10      -24.11    102.94 o 
  -1  20   2      380.96      278.54    117.32 o 
   0  20   2       28.62      -42.37     98.18 o 
   1  20   2      821.69     1090.15    159.06 o 
   2  20   2        1.39       27.87     91.22 o 
   3  20   2      164.83      -40.65     79.93 o 
   4  20   2      299.10      440.88    106.57 o 
   5  20   2      210.19      139.06     91.02 o 
   6  20   2      287.44      216.22    146.64 o 
   7  20   2      570.32      731.25    130.43 o 
   8  20   2      233.45      213.83    109.70 o 
   9  20   2       10.69      -68.37    120.07 o 
  10  20   2       30.12      -33.22    121.04 o 
  -9  21   2       16.41       84.31    109.94 o 
  -8  21   2      434.47      361.93    118.73 o 
  -7  21   2      284.97      230.93    111.64 o 
  -6  21   2      228.91      187.56    101.36 o 
  -5  21   2        6.62      -21.46     86.63 o 
  -4  21   2      127.39      135.85    120.34 o 
  -3  21   2       51.90      -93.13     93.13 o 
  -2  21   2      284.34      198.16    121.37 o 
  -1  21   2       23.28       29.61    104.91 o 
   0  21   2      407.04      344.87    125.72 o 
   1  21   2      102.19       -6.46    101.25 o 
   2  21   2      395.02      394.26    129.62 o 
   3  21   2      280.59      221.22    121.33 o 
   4  21   2        6.08       -1.38     87.39 o 
   5  21   2      325.55      343.42    107.44 o 
   6  21   2       12.62      -64.90     88.74 o 
   7  21   2      252.87      373.61    120.16 o 
   8  21   2       65.38       77.99    120.66 o 
   9  21   2        7.91       -7.85    130.16 o 
  -8  22   2       19.05      -51.56    101.05 o 
  -7  22   2      146.60      142.52    122.29 o 
  -6  22   2      250.07      147.98    156.20 o 
  -5  22   2       18.18     -106.48    125.30 o 
  -4  22   2       42.87      -75.42    106.99 o 
  -3  22   2      457.49      338.55    141.68 o 
  -2  22   2       55.37      -28.46    173.42 o 
  -1  22   2        1.10      -17.03    115.67 o 
   0  22   2       17.96      -89.49    102.95 o 
   1  22   2      361.27      310.52    132.10 o 
   2  22   2      165.90      152.49    118.52 o 
   3  22   2       56.17      119.80    120.65 o 
   4  22   2      433.27      396.20    140.78 o 
   5  22   2       37.52      -28.60     93.27 o 
   6  22   2      134.42      174.74    104.49 o 
   7  22   2      408.42      494.23    124.31 o 
   8  22   2       17.64     -104.72    104.72 o 
  -7  23   2       78.00      145.65    140.20 o 
  -6  23   2       95.30     -120.90    120.90 o 
  -5  23   2      486.76      794.17    223.07 o 
  -4  23   2      142.69        5.89    119.21 o 
  -3  23   2       19.73      -63.66    117.91 o 
  -2  23   2       18.35      -67.92    114.65 o 
  -1  23   2       18.05       38.42    112.78 o 
   0  23   2      319.06      497.28    141.55 o 
   1  23   2       99.23      124.92    127.06 o 
   2  23   2      214.21      209.44    130.01 o 
   3  23   2      254.66       -2.47    109.58 o 
   4  23   2       37.97       27.86    122.93 o 
   5  23   2      246.49      241.20    146.14 o 
   6  23   2      253.26      249.86    114.37 o 
   7  23   2        0.18      -46.14    102.96 o 
  -6  24   2      342.08      322.35    155.11 o 
  -5  24   2       21.88       42.96    139.50 o 
  -4  24   2       67.07       52.96    155.71 o 
  -3  24   2       52.91        1.59    124.76 o 
  -2  24   2      143.33     -113.80    113.80 o 
  -1  24   2      351.67      311.82    145.55 o 
   0  24   2        0.55      -15.10    123.74 o 
   1  24   2      413.33      554.95    146.51 o 
   2  24   2      169.59       99.48    131.15 o 
   3  24   2      462.16      313.81    148.79 o 
   4  24   2      313.86      418.87    158.91 o 
   5  24   2        3.41     -107.26    107.26 o 
   6  24   2       10.18      -70.21    143.19 o 
  -5  25   2      166.99       70.33    134.22 o 
  -4  25   2       14.94     -125.20    127.21 o 
  -3  25   2      179.04      163.40    176.55 o 
  -2  25   2      290.26      358.92    144.29 o 
  -1  25   2       10.13      -29.63    117.88 o 
   0  25   2      381.26      559.67    158.61 o 
   1  25   2      173.09      344.00    151.91 o 
   2  25   2       32.87      -55.75    118.65 o 
   3  25   2       52.05      -86.74    121.23 o 
   4  25   2        8.03     -146.92    150.50 o 
   5  25   2      191.08      326.61    201.04 o 
  -2  26   2      129.51      -71.66    172.77 o 
  -1  26   2      329.18      410.41    221.11 o 
   0  26   2       26.09       84.55    157.40 o 
   1  26   2      254.72      340.08    212.51 o 
   2  26   2      163.56       15.83    191.40 o 
 -16   1   3       15.97       -3.09     94.19 o 
 -15   1   3       94.34       48.65     98.96 o 
 -14   1   3        6.27      -55.51     70.69 o 
 -13   1   3       19.44      -44.34     74.73 o 
 -12   1   3       39.21       57.52     74.29 o 
 -11   1   3        0.00      -18.69     62.66 o 
 -10   1   3       17.91      -29.30     50.34 o 
  -9   1   3       26.17      -47.30     47.30 o 
  -8   1   3      407.84      448.85     85.49 o 
  -7   1   3      348.27      563.31    116.61 o 
  -6   1   3      255.41        3.03     47.26 o 
  -5   1   3     4332.58     3809.64    124.77 o 
  -4   1   3    41715.55    39147.20    957.37 o 
  -3   1   3     2940.03     4133.76     66.62 o 
  -2   1   3     6779.85     8980.81    101.48 o 
  -1   1   3     1535.93     1539.26     28.61 o 
   0   1   3     3139.89     3068.78     46.11 o 
   1   1   3     1974.10     2991.46     67.28 o 
   2   1   3       86.98      260.00     22.25 o 
   3   1   3    60004.70    55773.55    532.86 o 
   4   1   3    31075.79    29083.98    305.12 o 
   5   1   3     2986.73     2936.50     91.75 o 
   6   1   3      687.24     1055.12     78.62 o 
   7   1   3       56.29      103.65     59.29 o 
   8   1   3     1259.90     1133.43    102.44 o 
   9   1   3     1005.80      840.66    186.59 o 
  10   1   3      193.90      121.07    131.60 o 
  11   1   3      120.56       51.00     59.30 o 
  12   1   3      499.63      513.89    137.21 o 
  13   1   3      185.37      374.02     90.10 o 
  14   1   3        0.26      -76.10    138.13 o 
  15   1   3       97.27      -36.49    174.59 o 
  16   1   3       12.30      -96.43    163.90 o 
 -16   2   3      152.08      -27.72     97.36 o 
 -15   2   3       12.05      -86.77    104.94 o 
 -14   2   3        6.61      -61.12     82.00 o 
 -13   2   3       20.33      -70.09     76.33 o 
 -12   2   3      202.14      323.24     91.69 o 
 -11   2   3     1660.35     1654.47    127.96 o 
 -10   2   3      444.56      212.32     65.15 o 
  -9   2   3        3.69      -43.73     51.09 o 
  -8   2   3      879.53      669.66     92.86 o 
  -7   2   3     1188.92      978.43     74.48 o 
  -6   2   3    16252.12    16827.29    497.12 o 
  -5   2   3     2256.26     2190.33    134.37 o 
  -4   2   3    16215.15    16884.29    206.47 o 
  -3   2   3      622.25      595.74     34.26 o 
  -2   2   3     3344.75     3877.40     66.80 o 
  -1   2   3      611.50      286.04     18.90 o 
   0   2   3     6885.31     6994.71     76.75 o 
   1   2   3     1793.39     1533.59     43.55 o 
   2   2   3    21400.95    22007.20    227.80 o 
   3   2   3     3057.57     4198.74     67.66 o 
   4   2   3    15865.52    18390.04    182.74 o 
   5   2   3      166.38       87.19     27.06 o 
   6   2   3     6900.93     6621.74    127.87 o 
   7   2   3      487.59      642.51     61.07 o 
   8   2   3        0.07      -36.93     36.93 o 
   9   2   3      245.22      344.21     77.01 o 
  10   2   3      174.94      220.07     62.11 o 
  11   2   3       20.12       53.64     58.71 o 
  12   2   3      366.64      223.42     78.14 o 
  13   2   3      372.49      308.00    111.02 o 
  14   2   3       52.83      -93.99     93.99 o 
  15   2   3        0.50     -145.94    145.94 o 
  16   2   3       31.20     -151.13    151.13 o 
 -16   3   3        1.91       51.86    176.42 o 
 -15   3   3       78.70       66.98    121.05 o 
 -14   3   3       17.10      -48.86     83.64 o 
 -13   3   3      300.08      608.99    148.09 o 
 -12   3   3      273.52      249.68     87.59 o 
 -11   3   3      917.27      815.80    102.67 o 
 -10   3   3      396.66      352.03     91.51 o 
  -9   3   3     4974.97     5088.38    151.47 o 
  -8   3   3      443.48      638.95     76.92 o 
  -7   3   3     1133.63     1303.88     81.60 o 
  -6   3   3     2370.87     1851.41     77.98 o 
  -5   3   3     2726.57     3008.92     62.43 o 
  -4   3   3      643.01      301.52     29.05 o 
  -3   3   3    19987.44    17421.69    196.11 o 
  -2   3   3     6713.69     8688.41    134.84 o 
  -1   3   3     3550.52     3598.18     54.59 o 
   0   3   3     3335.57     3218.84     77.87 o 
   1   3   3      475.26     1448.50     62.96 o 
   2   3   3    34485.54    47008.24    458.18 o 
   3   3   3    16694.05    13146.04    138.88 o 
   4   3   3     3551.84     3918.99     66.13 o 
   5   3   3     1323.78     1472.55     52.45 o 
   6   3   3     5148.99     4882.27    109.55 o 
   7   3   3      697.16     1087.37    122.56 o 
   8   3   3     1591.00     1421.15     72.96 o 
   9   3   3     3813.24     4468.28    129.64 o 
  10   3   3      465.67      715.75     95.31 o 
  11   3   3       13.53      -17.30     57.08 o 
  12   3   3      138.87       44.01     75.37 o 
  13   3   3       24.44       11.52     81.89 o 
  14   3   3      137.77       -7.40     82.74 o 
  15   3   3        8.22     -118.32    118.32 o 
  16   3   3       85.78      217.33    187.37 o 
 -16   4   3       58.32      -68.01    111.23 o 
 -15   4   3       15.88     -105.24    107.45 o 
 -14   4   3      294.41      337.28    127.60 o 
 -13   4   3     1271.66     1841.94    188.94 o 
 -12   4   3        0.49      -21.65     89.24 o 
 -11   4   3      334.17      114.27     69.98 o 
 -10   4   3      445.82      381.30     60.60 o 
  -9   4   3     2744.59     2490.71     87.50 o 
  -8   4   3    13503.47    12708.95    275.28 o 
  -7   4   3      794.47      991.15     73.23 o 
  -6   4   3     3153.73     3345.00    141.83 o 
  -5   4   3     1666.83     1661.35     52.63 o 
  -4   4   3     1289.55     1018.46     38.31 o 
  -3   4   3    22276.41    22312.51    243.32 o 
  -2   4   3     8497.23    10911.94    163.39 o 
  -1   4   3    29045.40    33997.03    617.10 o 
   0   4   3    20093.62    21981.84    359.50 o 
   1   4   3   111090.26   130924.60   1204.61 o 
   2   4   3    57545.99    59829.68    577.32 o 
   3   4   3     3069.55     2364.05     45.28 o 
   4   4   3      843.81     1175.01     37.65 o 
   5   4   3      170.16       -2.45     28.49 o 
   6   4   3     7001.17     6074.24    197.86 o 
   7   4   3    18689.28    18404.96    285.75 o 
   8   4   3     1434.20     1525.75    129.17 o 
   9   4   3      107.19      109.60     55.50 o 
  10   4   3        5.42      -26.58     48.26 o 
  11   4   3       40.06      -37.76     58.13 o 
  12   4   3      255.60      137.61     76.91 o 
  13   4   3     1030.78     1218.77    174.61 o 
  14   4   3        4.89      -68.27     89.77 o 
  15   4   3       48.85      -26.58    164.68 o 
  16   4   3        8.98     -167.03    167.03 o 
 -15   5   3      207.21       -2.87    126.33 o 
 -14   5   3        1.40     -100.24    100.24 o 
 -13   5   3      629.79      324.12    118.08 o 
 -12   5   3      476.00      725.64    137.34 o 
 -11   5   3      613.68      697.62    127.01 o 
 -10   5   3       30.87      -71.27     71.27 o 
  -9   5   3      369.91      393.77     68.79 o 
  -8   5   3      539.25      460.22     66.87 o 
  -7   5   3     4793.09     4908.98    123.92 o 
  -6   5   3     2147.00     2086.12     86.89 o 
  -5   5   3      161.21      258.99     47.77 o 
  -4   5   3     1095.15     1013.93     40.32 o 
  -3   5   3    19805.79    18885.07    216.17 o 
  -2   5   3      357.59      505.54     43.22 o 
  -1   5   3     4422.75     4089.93     89.11 o 
   0   5   3   115930.63   112417.17   1544.70 o 
   1   5   3     5459.20     4097.18    114.35 o 
   2   5   3    19019.65    23797.66    388.92 o 
   3   5   3    17462.51    17604.32    210.47 o 
   4   5   3    29481.01    27748.53    269.36 o 
   5   5   3       79.38       75.68     37.95 o 
   6   5   3      354.70       57.74     38.76 o 
   7   5   3     6110.28     5965.43    125.96 o 
   8   5   3     1833.32     2235.01    143.47 o 
   9   5   3      200.28      169.87     60.58 o 
  10   5   3      879.67     1340.85    105.30 o 
  11   5   3     1344.68     1514.90    118.76 o 
  12   5   3      879.20     1352.87    146.47 o 
  13   5   3       18.54      -67.97     67.97 o 
  14   5   3      434.78      505.61    183.59 o 
  15   5   3        9.53     -112.20    112.20 o 
 -15   6   3      183.06      248.39    130.70 o 
 -14   6   3      399.78      350.74    135.95 o 
 -13   6   3       48.01      -89.90     89.90 o 
 -12   6   3      207.39       58.53     99.66 o 
 -11   6   3     2313.90     2186.78    334.46 o 
 -10   6   3      988.79     1166.37    133.24 o 
  -9   6   3      882.97      927.18     86.73 o 
  -8   6   3     2841.37     2448.06     96.98 o 
  -7   6   3      254.63      241.62    100.04 o 
  -6   6   3        7.56       29.47     32.04 o 
  -5   6   3      291.49      304.10     43.97 o 
  -4   6   3     4689.58     4783.64     89.40 o 
  -3   6   3      132.20       81.65     23.92 o 
  -2   6   3     7231.58     8236.93    142.51 o 
  -1   6   3    12801.02    11984.10    282.57 o 
   0   6   3     5897.87     6002.67     99.12 o 
   1   6   3      373.68      374.95     43.43 o 
   2   6   3    30720.31    32718.68    348.88 o 
   3   6   3     5718.96     6238.69    107.72 o 
   4   6   3     1344.69     1051.51     39.32 o 
   5   6   3    15254.78    14334.62    200.13 o 
   6   6   3       56.61      156.74     43.34 o 
   7   6   3     1811.66     2194.45     78.75 o 
   8   6   3     2264.55     1891.95     80.60 o 
   9   6   3     3318.29     3394.94    106.60 o 
  10   6   3      984.61      958.99     83.55 o 
  11   6   3      604.43      560.94     77.54 o 
  12   6   3      120.74       45.70     74.77 o 
  13   6   3        0.70      -44.14     71.51 o 
  14   6   3        0.13      -67.44    170.03 o 
  15   6   3      215.98      172.65    127.80 o 
 -15   7   3       73.92       54.36    271.14 o 
 -14   7   3      266.62      478.38    224.63 o 
 -13   7   3      271.34      379.92    128.15 o 
 -12   7   3      379.74      381.54    117.81 o 
 -11   7   3       84.36      112.88    122.87 o 
 -10   7   3      926.90      892.77    132.58 o 
  -9   7   3      338.13      411.28     70.08 o 
  -8   7   3       59.08       -0.74     48.28 o 
  -7   7   3     8738.18     8050.52    171.33 o 
  -6   7   3     2760.49     2710.62     77.46 o 
  -5   7   3     1396.06     1530.84     57.35 o 
  -4   7   3      969.66      849.16     73.61 o 
  -3   7   3      343.25      246.84     33.58 o 
  -2   7   3     1227.66      961.15     86.93 o 
  -1   7   3     2785.18     2933.00     87.36 o 
   0   7   3     4185.83     4444.42     86.91 o 
   1   7   3     9765.15     9255.82    136.86 o 
   2   7   3     7887.87     8944.03    136.20 o 
   3   7   3    18031.90    18645.21    233.08 o 
   4   7   3       55.83      148.06     39.13 o 
   5   7   3      561.41      434.80     54.87 o 
   6   7   3      378.20      358.94     52.20 o 
   7   7   3      409.41      851.34     69.08 o 
   8   7   3      707.12      551.85     67.84 o 
   9   7   3      566.20      669.19     70.84 o 
  10   7   3      176.00      140.62     57.79 o 
  11   7   3     1979.84     1962.46     95.50 o 
  12   7   3       24.40      -68.63     68.63 o 
  13   7   3      206.14      144.59     77.17 o 
  14   7   3      523.11      378.48    136.36 o 
  15   7   3       28.75       54.96    119.35 o 
 -15   8   3       95.66       15.30    108.60 o 
 -14   8   3      204.68      366.19    130.78 o 
 -13   8   3      308.31      134.22    135.12 o 
 -12   8   3        4.29      -64.42     87.65 o 
 -11   8   3     1992.43     2501.67    200.94 o 
 -10   8   3      801.10     1255.81    148.86 o 
  -9   8   3      455.45      709.03    113.15 o 
  -8   8   3     3353.80     2971.23    138.51 o 
  -7   8   3      104.48       32.62     40.92 o 
  -6   8   3     8947.51     8469.04    145.52 o 
  -5   8   3      474.41      939.58     59.21 o 
  -4   8   3    13182.59    12552.57    175.38 o 
  -3   8   3      558.48      942.94     87.92 o 
  -2   8   3     5294.80     5324.19    118.56 o 
  -1   8   3     4950.87     5408.61    154.82 o 
   0   8   3     1158.41     1304.51     52.20 o 
   1   8   3     4385.55     4733.76     76.49 o 
   2   8   3    26063.51    25397.39    355.25 o 
   3   8   3        2.62        6.59     32.53 o 
   4   8   3     1821.78     1782.16     68.42 o 
   5   8   3     1541.03     2042.47     52.92 o 
   6   8   3     1729.40     1464.00     75.83 o 
   7   8   3     3211.07     2892.99     95.13 o 
   8   8   3     1071.29     1191.51    134.24 o 
   9   8   3     4065.60     4364.02    124.96 o 
  10   8   3     1210.03     1441.36    135.40 o 
  11   8   3       21.25      -37.57     57.82 o 
  12   8   3     1556.91     2090.63    149.98 o 
  13   8   3      200.56      117.98    115.32 o 
  14   8   3        1.35      -97.87    104.67 o 
  15   8   3      213.18      150.44    119.79 o 
 -15   9   3      242.38        8.90    121.06 o 
 -14   9   3      359.87      277.57    180.19 o 
 -13   9   3      245.79       65.85    111.46 o 
 -12   9   3     1120.70     1508.68    175.49 o 
 -11   9   3      113.23      262.60    249.90 o 
 -10   9   3     2319.83     1945.19    143.21 o 
  -9   9   3     4268.94     3960.88    182.67 o 
  -8   9   3      805.44      500.71     98.55 o 
  -7   9   3    10808.09    11224.79    201.89 o 
  -6   9   3      796.35      981.10     71.95 o 
  -5   9   3     1901.91     2278.84     71.15 o 
  -4   9   3     7168.06     6359.93    117.60 o 
  -3   9   3     1315.90     1173.70    104.24 o 
  -2   9   3    51658.24    48991.50    710.24 o 
  -1   9   3     1294.83     1000.15     57.22 o 
   0   9   3     5548.21     5311.10    106.52 o 
   1   9   3    14281.40    14931.50    171.64 o 
   2   9   3       27.84       46.40     33.10 o 
   3   9   3    15263.41    15307.78    213.65 o 
   4   9   3       23.69       14.32     37.56 o 
   5   9   3     3454.01     3814.37    100.60 o 
   6   9   3     8456.38     7663.88    176.57 o 
   7   9   3     5443.49     5467.64    131.61 o 
   8   9   3      650.39      776.88     75.91 o 
   9   9   3     1258.40     1415.60     96.58 o 
  10   9   3     1102.78     1472.46    107.00 o 
  11   9   3     1606.19     1394.94    125.77 o 
  12   9   3      416.85      627.38    103.16 o 
  13   9   3      403.85      569.57    141.79 o 
  14   9   3      212.90       26.74    111.84 o 
  15   9   3       43.17      -25.34    116.64 o 
 -15  10   3        0.28      -55.80    125.55 o 
 -14  10   3        4.14      -57.84    104.93 o 
 -13  10   3      679.05      574.77    178.10 o 
 -12  10   3      281.22      150.92    126.38 o 
 -11  10   3      124.48      149.11    105.91 o 
 -10  10   3       35.81      -87.56     87.56 o 
  -9  10   3     3077.94     3141.45    192.98 o 
  -8  10   3      581.19      894.14     90.20 o 
  -7  10   3      874.67      875.02     68.46 o 
  -6  10   3      637.23     1039.77     71.34 o 
  -5  10   3     2777.96     2421.21     75.79 o 
  -4  10   3       20.31       48.42     36.26 o 
  -3  10   3    28225.90    26670.83    369.70 o 
  -2  10   3     3811.78     3939.53    113.93 o 
  -1  10   3     4012.24     5011.44    126.19 o 
   0  10   3      106.32        1.67     31.29 o 
   1  10   3     4739.45     3977.91     76.75 o 
   2  10   3     5876.42     7009.69    102.82 o 
   3  10   3     4623.22     4782.81    110.63 o 
   4  10   3     4228.15     3772.39     99.54 o 
   5  10   3     5903.05     6313.79    135.44 o 
   6  10   3      314.20      354.02     60.04 o 
   7  10   3     1455.76     1515.47     87.49 o 
   8  10   3     1948.45     1953.94     87.86 o 
   9  10   3      160.10      132.12     61.48 o 
  10  10   3     1392.80     1765.60    115.72 o 
  11  10   3       99.04       13.17     77.16 o 
  12  10   3      677.24      675.36    118.77 o 
  13  10   3     1255.73     1054.77    168.56 o 
  14  10   3      193.25      143.11    125.59 o 
 -14  11   3       95.96       75.94    126.46 o 
 -13  11   3       45.79     -144.38    144.38 o 
 -12  11   3     1758.89     2836.70    317.01 o 
 -11  11   3        8.20      -29.96     90.84 o 
 -10  11   3     1070.65      981.58    253.81 o 
  -9  11   3     1814.86     2432.62    158.83 o 
  -8  11   3     1482.05     1505.92    155.68 o 
  -7  11   3     1447.58     1519.66    136.27 o 
  -6  11   3      250.51      276.29     53.50 o 
  -5  11   3     6531.59     5954.08    151.29 o 
  -4  11   3     6569.10     6044.51    233.71 o 
  -3  11   3      677.60      665.04    131.94 o 
  -2  11   3    19320.88    19310.82    298.41 o 
  -1  11   3     2267.35     2525.24     97.99 o 
   0  11   3      249.99      354.59     45.34 o 
   1  11   3     5214.48     4428.10     85.02 o 
   2  11   3     1764.83     1597.34     51.68 o 
   3  11   3     4825.87     4295.58    107.72 o 
   4  11   3     1556.09     1471.86     74.01 o 
   5  11   3      263.59      334.57     72.10 o 
   6  11   3     8496.34     8728.52    171.94 o 
   7  11   3      754.41     1081.16     83.90 o 
   8  11   3     1137.01     1677.30     97.30 o 
   9  11   3      893.07      962.46     93.16 o 
  10  11   3      162.64      289.18     73.73 o 
  11  11   3      770.31     1158.04    122.92 o 
  12  11   3      500.20      503.31    132.38 o 
  13  11   3      779.11     1217.89    176.79 o 
  14  11   3      132.66     -101.41    118.51 o 
 -14  12   3       70.53      -40.14    125.42 o 
 -13  12   3      110.63      -37.30    113.20 o 
 -12  12   3      461.07      414.89    134.50 o 
 -11  12   3      451.07      594.73    139.48 o 
 -10  12   3      479.14      303.22    116.95 o 
  -9  12   3      282.73      283.85    109.35 o 
  -8  12   3      236.52      153.13    223.72 o 
  -7  12   3      190.17       81.03     60.33 o 
  -6  12   3    12479.90    11552.52    200.87 o 
  -5  12   3     3779.04     3956.81    105.06 o 
  -4  12   3      183.11      249.20     58.61 o 
  -3  12   3     6119.22     6555.76    154.33 o 
  -2  12   3       23.02      122.44     59.36 o 
  -1  12   3     6906.70     6200.75    124.70 o 
   0  12   3     2975.34     3129.96     85.65 o 
   1  12   3      572.40      984.79     56.39 o 
   2  12   3      441.95      451.28     48.02 o 
   3  12   3     1362.82     1420.73    115.62 o 
   4  12   3    11524.12    11172.96    194.31 o 
   5  12   3      694.62      642.83     71.79 o 
   6  12   3      480.79      486.20     68.36 o 
   7  12   3        7.77      -50.09     50.09 o 
   8  12   3      110.02       58.17     59.84 o 
   9  12   3      665.52      824.32     90.91 o 
  10  12   3     2963.67     2782.16    137.62 o 
  11  12   3        5.44      -74.01     74.41 o 
  12  12   3      738.60      981.17    164.94 o 
  13  12   3       42.23      -82.30    103.52 o 
  14  12   3      218.59      142.17    193.23 o 
 -14  13   3      243.66      254.55    145.29 o 
 -13  13   3      321.51      472.14    151.32 o 
 -12  13   3     1331.75     1808.06    207.24 o 
 -11  13   3       45.68       86.04    110.15 o 
 -10  13   3      697.78      722.03    140.59 o 
  -9  13   3      704.92      739.45    259.15 o 
  -8  13   3       74.82      273.74    210.68 o 
  -7  13   3     3631.22     3434.51    129.80 o 
  -6  13   3     2215.72     2071.30    102.38 o 
  -5  13   3     8747.25     8968.77    192.33 o 
  -4  13   3     8549.73     9046.09    193.90 o 
  -3  13   3      202.37      312.27     67.98 o 
  -2  13   3     8436.88     7984.28    170.21 o 
  -1  13   3     2156.20     2100.72     77.61 o 
   0  13   3      223.89      183.96     47.59 o 
   1  13   3    17420.65    17329.90    233.74 o 
   2  13   3      235.96      151.68     41.67 o 
   3  13   3     9809.51     9445.90    176.27 o 
   4  13   3     2820.31     2620.56    114.96 o 
   5  13   3      366.68      477.64     67.34 o 
   6  13   3      953.14     1030.99     93.57 o 
   7  13   3       67.83      116.97     59.31 o 
   8  13   3      833.50     1355.47    106.41 o 
   9  13   3     2135.25     2219.27    106.50 o 
  10  13   3       64.91       47.70     79.27 o 
  11  13   3     1831.10     2249.72    160.86 o 
  12  13   3      561.91      850.05    161.89 o 
  13  13   3      452.10      625.61    157.37 o 
  14  13   3      292.82      106.79    132.30 o 
 -13  14   3      620.54      851.42    167.26 o 
 -12  14   3       48.49        6.53    120.52 o 
 -11  14   3     1953.55     2243.06    216.90 o 
 -10  14   3       84.71       32.12    107.72 o 
  -9  14   3     1255.39     1455.77    176.57 o 
  -8  14   3     2176.32     2580.25    410.69 o 
  -7  14   3      508.10      430.66    117.82 o 
  -6  14   3     1836.82     1787.98    161.54 o 
  -5  14   3     1789.19     1998.50    142.20 o 
  -4  14   3     6816.15     6728.82    166.13 o 
  -3  14   3     7658.29     7234.92    173.76 o 
  -2  14   3     1944.49     1630.28     93.47 o 
  -1  14   3     5245.50     4853.33    118.23 o 
   0  14   3     5248.06     4954.92    114.82 o 
   1  14   3     2288.10     2190.40     79.16 o 
   2  14   3     9563.87     9592.36    215.75 o 
   3  14   3     1304.68     1455.82    120.06 o 
   4  14   3      291.53      115.03     54.63 o 
   5  14   3     2342.66     2927.13    105.42 o 
   6  14   3     3234.07     3001.93    110.68 o 
   7  14   3     2546.58     2220.18    102.39 o 
   8  14   3     2331.05     2521.25    116.83 o 
   9  14   3      133.92      182.71     70.82 o 
  10  14   3     1163.52     1581.06    142.04 o 
  11  14   3       31.65      -44.09    112.24 o 
  12  14   3      902.77     1101.68    173.40 o 
  13  14   3      215.23      255.40    134.12 o 
 -13  15   3      271.38      326.71    185.02 o 
 -12  15   3      559.95      558.61    155.96 o 
 -11  15   3       28.53      -32.22    189.97 o 
 -10  15   3     1071.09      957.72    164.29 o 
  -9  15   3      490.31      571.40    139.77 o 
  -8  15   3      747.23      538.62    138.52 o 
  -7  15   3     1593.63     1947.16    181.08 o 
  -6  15   3     2773.46     2953.68    316.65 o 
  -5  15   3     1580.03     1940.46    174.26 o 
  -4  15   3     3991.25     3634.57    138.94 o 
  -3  15   3      122.32       34.21     55.36 o 
  -2  15   3     5593.07     5357.77    129.96 o 
  -1  15   3      881.86      963.04     77.08 o 
   0  15   3     7530.12     7472.67    148.68 o 
   1  15   3     8932.98     8004.08    192.36 o 
   2  15   3       34.67      164.51     65.00 o 
   3  15   3      614.06      855.31     81.55 o 
   4  15   3     1991.96     1710.17    104.62 o 
   5  15   3        5.04      -51.69     51.69 o 
   6  15   3     2960.13     2788.68    135.00 o 
   7  15   3      993.02      891.33     95.94 o 
   8  15   3      687.44      892.14     97.10 o 
   9  15   3     1098.30     1132.66    107.37 o 
  10  15   3      223.12      151.17     89.21 o 
  11  15   3     1225.91     1427.40    186.20 o 
  12  15   3      223.58      244.48    134.22 o 
  13  15   3       65.57      -72.43    109.24 o 
 -12  16   3       48.18      -66.81    120.84 o 
 -11  16   3     1022.16     1550.81    204.77 o 
 -10  16   3      339.88      536.78    149.66 o 
  -9  16   3     1112.50     1065.31    166.38 o 
  -8  16   3     1593.53     1879.74    193.66 o 
  -7  16   3      387.16      654.40    142.70 o 
  -6  16   3      699.22      775.22    141.24 o 
  -5  16   3      925.89      821.66    104.00 o 
  -4  16   3     1599.53     1332.12    119.00 o 
  -3  16   3     1717.74     1859.80    168.36 o 
  -2  16   3       12.41       30.25     66.62 o 
  -1  16   3    11851.40    11029.07    193.82 o 
   0  16   3      248.41      180.82     77.18 o 
   1  16   3        0.41       14.17     64.53 o 
   2  16   3     1308.86     1482.96    293.34 o 
   3  16   3        1.32      -49.04     49.04 o 
   4  16   3      155.85        1.47     55.80 o 
   5  16   3     2129.25     1980.17    101.62 o 
   6  16   3     1633.70     1796.03    119.79 o 
   7  16   3      981.55     1267.56    109.01 o 
   8  16   3      206.83      195.65     76.27 o 
   9  16   3     1162.92     1671.26    147.03 o 
  10  16   3      530.60      484.48    111.46 o 
  11  16   3        8.57      -85.06    100.00 o 
  12  16   3      180.99      111.16    132.25 o 
 -12  17   3      386.51      511.56    128.46 o 
 -11  17   3       19.23      -73.23     93.49 o 
 -10  17   3     1420.98     1788.72    168.10 o 
  -9  17   3      841.24      593.00    121.68 o 
  -8  17   3      266.33      294.32    103.04 o 
  -7  17   3      665.76      678.29    114.56 o 
  -6  17   3     1795.08     2035.98    151.79 o 
  -5  17   3      846.55      897.87    113.96 o 
  -4  17   3      855.26      990.01    111.12 o 
  -3  17   3       27.23       -3.17     68.02 o 
  -2  17   3     5677.20     5359.75    164.93 o 
  -1  17   3     1266.57     1454.90    175.87 o 
   0  17   3     1601.31     1826.55    129.87 o 
   1  17   3     2605.58     2211.76    115.14 o 
   2  17   3        4.94       48.74     69.86 o 
   3  17   3     1548.83     1824.68    127.60 o 
   4  17   3     2443.95     2233.61    105.63 o 
   5  17   3      151.81      247.80     76.20 o 
   6  17   3     2861.35     2652.42    116.65 o 
   7  17   3       16.88      -61.54     61.54 o 
   8  17   3      811.19      823.99    101.39 o 
   9  17   3     1560.43     2003.99    163.26 o 
  10  17   3      181.12      -54.26    116.82 o 
  11  17   3      114.40      -96.52    110.82 o 
  12  17   3       20.25       33.08    121.80 o 
 -11  18   3      276.52      130.99    107.11 o 
 -10  18   3      126.42      163.32    108.37 o 
  -9  18   3      271.92      102.53     96.30 o 
  -8  18   3      578.24      617.50    120.67 o 
  -7  18   3        4.72      -68.18     84.83 o 
  -6  18   3     2108.77     2297.48    164.69 o 
  -5  18   3     1150.21     1174.75    123.77 o 
  -4  18   3       16.74       -3.06     75.47 o 
  -3  18   3     1383.88     2005.09    193.09 o 
  -2  18   3      151.12      193.38     81.87 o 
  -1  18   3     2345.55     2430.91    160.17 o 
   0  18   3     1253.66     1706.66    132.04 o 
   1  18   3       99.27      254.37     85.12 o 
   2  18   3     2097.36     2241.88    121.87 o 
   3  18   3        1.24      -37.42     71.65 o 
   4  18   3     1480.07     2052.83    196.57 o 
   5  18   3     1326.52     1176.19    108.61 o 
   6  18   3       14.78      -26.70     69.17 o 
   7  18   3      569.03      634.74     94.55 o 
   8  18   3      305.23      252.02     82.84 o 
   9  18   3      118.64      136.91     91.64 o 
  10  18   3      771.99      757.44    164.09 o 
  11  18   3        2.88     -109.23    109.23 o 
 -11  19   3        8.23      -80.57    100.68 o 
 -10  19   3      414.03      685.03    130.41 o 
  -9  19   3      570.81      686.61    133.95 o 
  -8  19   3       55.22      -22.04     86.97 o 
  -7  19   3     1661.54     1690.91    157.70 o 
  -6  19   3       84.26      113.38     90.80 o 
  -5  19   3     2544.37     2705.60    218.14 o 
  -4  19   3     2095.20     2361.13    225.30 o 
  -3  19   3       95.29      105.17     80.81 o 
  -2  19   3     1607.41     1642.70    174.59 o 
  -1  19   3      612.71      722.58    196.10 o 
   0  19   3      500.69      619.47    132.11 o 
   1  19   3     2390.07     2335.37    133.17 o 
   2  19   3        7.47       45.14    103.20 o 
   3  19   3     2197.48     2194.72    195.81 o 
   4  19   3      308.63      225.76     90.91 o 
   5  19   3      647.84      527.58     88.33 o 
   6  19   3     1579.93     1804.29    127.18 o 
   7  19   3      416.80      340.13    116.31 o 
   8  19   3      820.38      981.36    135.99 o 
   9  19   3     1048.49     1341.96    191.13 o 
  10  19   3        0.06      -99.77     99.77 o 
  11  19   3      296.65      436.99    155.24 o 
 -10  20   3        0.86      -77.20     96.34 o 
  -9  20   3      680.28      785.32    217.03 o 
  -8  20   3      804.11      760.19    133.29 o 
  -7  20   3       12.54      -85.62     85.62 o 
  -6  20   3     1613.39     2223.46    170.03 o 
  -5  20   3       68.79       93.52     93.10 o 
  -4  20   3      470.75      311.39    132.71 o 
  -3  20   3     2020.15     2897.63    228.83 o 
  -2  20   3      198.61      321.59    122.35 o 
  -1  20   3        1.85      -87.86     87.86 o 
   0  20   3      336.94       99.00    107.08 o 
   1  20   3      173.13      152.12    114.24 o 
   2  20   3     1925.86     1972.32    152.19 o 
   3  20   3      301.32      230.71     95.94 o 
   4  20   3      910.47     1308.11    139.36 o 
   5  20   3      331.40      223.52     98.68 o 
   6  20   3       18.72       13.66     75.19 o 
   7  20   3      988.85     1061.07    118.76 o 
   8  20   3      230.70       86.31     96.41 o 
   9  20   3       31.91       63.89    118.26 o 
  10  20   3       56.27      -18.81    121.02 o 
  -9  21   3       84.75      -13.44    102.51 o 
  -8  21   3      121.61       -1.54    104.47 o 
  -7  21   3      379.94      371.41    117.26 o 
  -6  21   3       21.32      -40.50     96.27 o 
  -5  21   3      842.05      729.68    190.50 o 
  -4  21   3      677.71      738.60    158.74 o 
  -3  21   3        0.14        1.99    113.77 o 
  -2  21   3      870.56      819.41    152.94 o 
  -1  21   3       36.91      -34.98    185.15 o 
   0  21   3      118.59      109.13    101.55 o 
   1  21   3      396.54      451.42    152.58 o 
   2  21   3       22.66      -53.87    162.21 o 
   3  21   3      236.94       66.85     88.36 o 
   4  21   3      443.30      379.33    103.14 o 
   5  21   3       37.91        5.43     89.60 o 
   6  21   3      983.26     1102.74    151.93 o 
   7  21   3       13.11      -25.04     77.48 o 
   8  21   3      145.42       17.53     95.20 o 
   9  21   3      201.72      109.87    130.23 o 
  -8  22   3       77.03      -46.86    102.15 o 
  -7  22   3       89.55      -60.83    102.51 o 
  -6  22   3      235.98      126.07    127.77 o 
  -5  22   3      259.56      205.90    140.58 o 
  -4  22   3        0.96     -127.59    132.51 o 
  -3  22   3      332.64      349.30    135.11 o 
  -2  22   3       24.54      -86.94    135.76 o 
  -1  22   3     1578.99     2026.29    224.36 o 
   0  22   3      518.74      725.43    277.79 o 
   1  22   3       58.94       39.31    113.24 o 
   2  22   3        1.79      -83.19    123.12 o 
   3  22   3        5.89      -77.67    149.19 o 
   4  22   3      596.13      925.30    131.01 o 
   5  22   3      887.92      998.69    224.11 o 
   6  22   3       19.89      -20.20    101.37 o 
   7  22   3      264.08      293.06    140.32 o 
   8  22   3       12.00      -61.53    115.94 o 
  -7  23   3      309.48      552.11    171.91 o 
  -6  23   3        0.84      -73.11    127.94 o 
  -5  23   3      289.92      122.29    143.88 o 
  -4  23   3      217.72      187.40    140.42 o 
  -3  23   3       36.61      154.22    117.84 o 
  -2  23   3      770.56      708.11    296.68 o 
  -1  23   3       60.40      -10.63    121.99 o 
   0  23   3      307.88      253.97    134.05 o 
   1  23   3      463.75      330.49    140.65 o 
   2  23   3        1.91        3.32    111.28 o 
   3  23   3      629.68      560.27    170.56 o 
   4  23   3      445.58      521.45    152.25 o 
   5  23   3       56.23      -81.91     99.28 o 
   6  23   3      145.35       33.14    127.53 o 
   7  23   3       24.56     -117.06    117.06 o 
  -6  24   3      138.76       56.78    133.45 o 
  -5  24   3       47.37       11.95    181.50 o 
  -4  24   3      456.61      555.98    159.24 o 
  -3  24   3      108.86     -118.60    118.60 o 
  -2  24   3        0.30      -89.57    123.98 o 
  -1  24   3      322.11      633.83    157.91 o 
   0  24   3      529.37      611.91    163.75 o 
   1  24   3      116.34      177.87    134.32 o 
   2  24   3      348.88      339.85    152.29 o 
   3  24   3      122.86        2.91    123.39 o 
   4  24   3       37.13     -100.21    111.37 o 
   5  24   3      113.54      -92.38    125.77 o 
   6  24   3       25.76       59.68    175.64 o 
  -4  25   3       82.00      211.48    151.23 o 
  -3  25   3       48.28      -37.17    130.08 o 
  -2  25   3      113.74       55.84    130.83 o 
  -1  25   3        2.15       34.68    130.87 o 
   0  25   3       68.91       87.01    196.23 o 
   1  25   3      383.53      407.44    155.48 o 
   2  25   3       91.47      108.52    143.94 o 
   3  25   3       31.57       -6.34    125.00 o 
   4  25   3       17.15      -98.81    130.68 o 
  -1  26   3       62.01     -109.17    176.17 o 
   0  26   3       56.46       32.59    142.17 o 
   1  26   3       51.02       84.43    173.03 o 
 -16   0   4      380.43      262.28    159.45 o 
 -15   0   4      882.31     1175.48    194.58 o 
 -14   0   4       29.73       75.82    105.55 o 
 -13   0   4     2237.01     2359.44    180.30 o 
 -12   0   4      172.34      279.15    110.12 o 
 -11   0   4      381.17      333.04    159.47 o 
 -10   0   4    10388.46    10966.39    436.27 o 
  -9   0   4     1233.63     1352.46    188.92 o 
  -8   0   4     8721.38     8650.05    347.14 o 
  -7   0   4      500.21      195.44     96.16 o 
  -6   0   4      518.15      340.08     87.05 o 
  -5   0   4      949.37     1171.36    107.37 o 
  -4   0   4       81.18       57.41     34.79 o 
  -3   0   4    47859.61    48906.07    692.48 o 
  -2   0   4    50774.40    66808.23    953.72 o 
  -1   0   4     5585.81     7503.32     91.20 o 
   0   0   4     2244.41     2315.08     50.61 o 
   1   0   4    28566.93    26889.92    538.17 o 
   2   0   4       28.38      581.64     65.94 o 
   3   0   4    72594.67    67180.73   1240.00 o 
   4   0   4     1420.17     1235.04    112.70 o 
   5   0   4     6190.77     6215.87    144.34 o 
   6   0   4     5535.86     6054.98    465.20 o 
   7   0   4    21383.15    21671.46    422.33 o 
   8   0   4    21500.21    22285.64    575.70 o 
   9   0   4      605.67      852.91    150.35 o 
  10   0   4     4302.25     4415.07    242.11 o 
  11   0   4     2343.53     2494.13    205.08 o 
  12   0   4       89.89       44.16     93.12 o 
  13   0   4     2712.06     2763.29    230.90 o 
  14   0   4      253.82      255.38    166.26 o 
  15   0   4        2.47     -144.38    144.38 o 
 -16   1   4      343.19      209.24    107.27 o 
 -15   1   4      503.02      783.49    173.36 o 
 -14   1   4     1840.51     2160.72    153.16 o 
 -13   1   4       17.73      -72.18     72.18 o 
 -12   1   4     4123.50     3530.97    150.87 o 
 -11   1   4     2329.20     2532.48    124.00 o 
 -10   1   4       80.66      108.64     65.72 o 
  -9   1   4    12900.65    13216.17    259.51 o 
  -8   1   4     1858.87     1583.71     89.54 o 
  -7   1   4     2522.24     2180.35    115.15 o 
  -6   1   4    17336.78    17179.94    342.03 o 
  -5   1   4     4815.71     4673.96    114.42 o 
  -4   1   4     6152.18     6601.88    110.23 o 
  -3   1   4    44120.59    46433.61    431.31 o 
  -2   1   4   122700.00   130519.92   1060.76 o 
  -1   1   4    52952.22    55718.45    471.75 o 
   0   1   4      181.37      194.42     36.71 o 
   1   1   4    50376.25    51503.31    852.24 o 
   2   1   4     6556.24     8715.20    123.74 o 
   3   1   4     3238.95     3653.49     60.68 o 
   4   1   4    41383.25    39262.35    425.52 o 
   5   1   4      205.84      333.10     32.86 o 
   6   1   4    35210.44    35200.15    462.76 o 
   7   1   4    17390.38    18471.90    241.65 o 
   8   1   4     1807.42     1790.05     86.59 o 
   9   1   4    11606.08    11621.74    392.09 o 
  10   1   4      475.48      490.43     98.03 o 
  11   1   4      405.47      508.24     86.36 o 
  12   1   4     2450.50     2429.23     91.60 o 
  13   1   4       33.15       34.75     81.20 o 
  14   1   4     1126.04     1455.20    170.32 o 
  15   1   4      484.72      440.41    183.19 o 
  16   1   4       39.03      137.33    167.04 o 
 -16   2   4      202.07      336.79    114.66 o 
 -15   2   4      530.59      630.72    118.76 o 
 -14   2   4       11.55      -31.44     79.15 o 
 -13   2   4     1596.74     1880.54    154.76 o 
 -12   2   4      599.58      705.73    107.34 o 
 -11   2   4       15.23      -77.15     81.51 o 
 -10   2   4     1691.33     1513.54    152.26 o 
  -9   2   4      262.11      285.81     72.83 o 
  -8   2   4     3378.56     3442.21    117.75 o 
  -7   2   4     5563.27     5238.76    286.29 o 
  -6   2   4       15.87       -3.32     38.10 o 
  -5   2   4     2989.96     2670.01    102.79 o 
  -4   2   4    21684.61    21396.58    293.93 o 
  -3   2   4     4722.35     5063.39     78.75 o 
  -2   2   4     7563.00     5911.52     91.06 o 
  -1   2   4     5256.70     3994.44     58.15 o 
   0   2   4     3453.32     5005.78     63.87 o 
   1   2   4    29386.48    36142.28    513.16 o 
   2   2   4    35607.98    30353.96    443.16 o 
   3   2   4      619.86      296.65     23.16 o 
   4   2   4     1310.07     1874.67     51.00 o 
   5   2   4     8815.80    10717.04    166.29 o 
   6   2   4    29720.54    29706.42    290.86 o 
   7   2   4     2577.42     2683.11     76.28 o 
   8   2   4     8023.54     7987.44    162.50 o 
   9   2   4      456.01      596.56     88.05 o 
  10   2   4     4579.56     4148.74    117.60 o 
  11   2   4     4855.60     4305.33    122.54 o 
  12   2   4        0.57      -22.05     50.23 o 
  13   2   4      992.96     1119.78    120.10 o 
  14   2   4      309.46      216.03    161.83 o 
  15   2   4      218.16       12.76    107.71 o 
  16   2   4      418.74      229.32    207.43 o 
 -16   3   4      153.05      364.72    147.07 o 
 -15   3   4      133.59       54.22    116.75 o 
 -14   3   4     1577.81     1813.85    186.38 o 
 -13   3   4      257.86      334.91     94.89 o 
 -12   3   4      381.43      419.53     96.13 o 
 -11   3   4     2749.39     2851.62    132.36 o 
 -10   3   4     3229.97     2937.89    127.03 o 
  -9   3   4     9499.41     9823.98    219.12 o 
  -8   3   4    16773.73    15949.01    283.09 o 
  -7   3   4     7770.39     7643.86    171.76 o 
  -6   3   4     6680.42     6696.65    200.23 o 
  -5   3   4       33.55      -19.95     19.95 o 
  -4   3   4     6764.25     7645.16    150.80 o 
  -3   3   4      886.39      892.70     44.94 o 
  -2   3   4        4.21       22.18     19.38 o 
  -1   3   4    10176.20    11252.12    150.13 o 
   0   3   4    10531.87    10098.64    140.14 o 
   1   3   4   249786.05   254736.31   2057.50 o 
   2   3   4   172583.36   190617.14   1720.10 o 
   3   3   4    18840.92    17152.10    196.90 o 
   4   3   4     6592.93     7219.75     95.66 o 
   5   3   4     4104.90     3757.03     70.80 o 
   6   3   4    10916.92    11030.34    129.97 o 
   7   3   4    22627.98    23445.55    284.09 o 
   8   3   4     3372.12     3279.50     90.88 o 
   9   3   4     8233.97     8468.07    158.63 o 
  10   3   4      726.40      742.85     75.47 o 
  11   3   4     1339.14     1569.52    104.31 o 
  12   3   4     3067.11     2446.95    105.69 o 
  13   3   4      250.93      201.33     95.86 o 
  14   3   4      635.64      942.58    169.78 o 
  15   3   4      428.18      317.92    181.62 o 
  16   3   4      115.40       92.77    183.98 o 
 -15   4   4      280.40      230.39    132.78 o 
 -14   4   4      615.83      821.32    161.33 o 
 -13   4   4     1917.06     2662.47    219.31 o 
 -12   4   4      648.35      543.88    125.45 o 
 -11   4   4     1362.94     1499.70    163.37 o 
 -10   4   4     3114.87     2922.26    171.13 o 
  -9   4   4        1.48       52.36     46.06 o 
  -8   4   4     8490.76     9451.04    190.04 o 
  -7   4   4     2042.20     1991.45     77.72 o 
  -6   4   4     5354.33     5463.87    105.79 o 
  -5   4   4     6695.11     6623.32    109.59 o 
  -4   4   4     9678.95    10124.17    139.16 o 
  -3   4   4      359.90      364.63     25.17 o 
  -2   4   4     2862.24     3253.54     85.93 o 
  -1   4   4     5777.19     7630.72     96.59 o 
   0   4   4     3096.77     2166.22     44.93 o 
   1   4   4     6673.27     6029.40     77.51 o 
   2   4   4   132289.42   122272.80   1226.37 o 
   3   4   4      943.03     1204.34     33.60 o 
   4   4   4      365.46      568.80     31.63 o 
   5   4   4    17940.82    17214.69    190.65 o 
   6   4   4     2464.42     2500.26     64.80 o 
   7   4   4        6.33       33.09     43.37 o 
   8   4   4     6781.19     6746.60    141.34 o 
   9   4   4     1336.16     1309.68     80.18 o 
  10   4   4      283.43      158.68     54.24 o 
  11   4   4     1003.77     1146.36     91.84 o 
  12   4   4      967.09      982.10    140.76 o 
  13   4   4      785.87      652.77    107.07 o 
  14   4   4      339.58      276.27     94.63 o 
  15   4   4      617.47      446.15    189.44 o 
 -15   5   4        3.73     -101.71    110.49 o 
 -14   5   4      155.93      108.40    117.82 o 
 -13   5   4      244.45      144.60    117.22 o 
 -12   5   4     1662.93     1773.33    180.30 o 
 -11   5   4     2875.39     2912.44    168.48 o 
 -10   5   4     1825.98     1827.59    161.74 o 
  -9   5   4     1773.70     1611.61    145.18 o 
  -8   5   4      170.65      409.82     63.58 o 
  -7   5   4     4942.77     5471.69    168.23 o 
  -6   5   4    20937.25    19936.48    250.32 o 
  -5   5   4     6647.34     6924.53    184.21 o 
  -4   5   4       28.96       93.84    105.85 o 
  -3   5   4     7934.57     6774.04    129.98 o 
  -2   5   4    18435.61    19202.35    508.81 o 
  -1   5   4    23610.85    21652.26    244.68 o 
   0   5   4    80774.45    82191.05    781.85 o 
   1   5   4     1732.95     1821.29     39.77 o 
   2   5   4    24432.54    27416.84    296.58 o 
   3   5   4      500.72      322.05     34.59 o 
   4   5   4    26001.06    27809.69    269.61 o 
   5   5   4    11025.84    13358.52    159.26 o 
   6   5   4     2446.54     1889.32     58.29 o 
   7   5   4      228.50      593.08     51.91 o 
   8   5   4     4995.65     4923.35    121.44 o 
   9   5   4     5619.26     5182.35    128.83 o 
  10   5   4     1177.00     1274.60     89.57 o 
  11   5   4      223.14      137.26     63.33 o 
  12   5   4     2618.86     3184.21    141.90 o 
  13   5   4      259.47      415.81     95.73 o 
  14   5   4      718.72      857.66    122.89 o 
  15   5   4      406.42      156.88    182.67 o 
 -15   6   4       34.17      -97.73    108.18 o 
 -14   6   4       11.47      -65.36    104.37 o 
 -13   6   4      465.10      224.68    122.64 o 
 -12   6   4      272.79      304.45    112.93 o 
 -11   6   4      761.84      947.38    139.31 o 
 -10   6   4     5569.36     5584.48    219.33 o 
  -9   6   4      808.48     1203.18    207.55 o 
  -8   6   4     3037.58     3218.62    108.26 o 
  -7   6   4     3076.18     2887.45     83.13 o 
  -6   6   4     1414.19     1594.04     78.08 o 
  -5   6   4    10924.43    10939.39    158.37 o 
  -4   6   4     2564.58     1549.49     51.22 o 
  -3   6   4     5326.45     6201.58    126.43 o 
  -2   6   4     4696.83     4844.49    135.28 o 
  -1   6   4     5624.72     5215.00    116.76 o 
   0   6   4       79.88      316.22    174.90 o 
   1   6   4     2971.18     3658.49     75.88 o 
   2   6   4     1234.74      541.05     42.80 o 
   3   6   4    63995.16    65959.39    651.75 o 
   4   6   4    10148.73    10787.09    130.84 o 
   5   6   4    24877.78    24096.25    250.05 o 
   6   6   4        4.25      -24.36     30.02 o 
   7   6   4       93.82      266.11     43.21 o 
   8   6   4     9200.38     8204.08    160.61 o 
   9   6   4        6.95      -11.81     48.23 o 
  10   6   4       12.38       22.00     50.42 o 
  11   6   4      344.44      243.30    124.77 o 
  12   6   4      657.59      827.65    109.15 o 
  13   6   4     1415.54     1558.30    136.84 o 
  14   6   4       45.85       38.53    113.08 o 
  15   6   4      227.76      268.15    190.74 o 
 -15   7   4      115.83       16.57    111.48 o 
 -14   7   4      424.76      485.88    159.35 o 
 -13   7   4       38.58     -135.65    135.65 o 
 -12   7   4      687.65     1046.69    153.26 o 
 -11   7   4      843.86      668.12    143.32 o 
 -10   7   4        7.99       11.25     83.71 o 
  -9   7   4     5674.98     4936.17    198.40 o 
  -8   7   4      250.50      212.62     57.93 o 
  -7   7   4     3833.06     3212.47     90.05 o 
  -6   7   4      753.81      759.48     73.37 o 
  -5   7   4     4759.97     5301.52    104.10 o 
  -4   7   4    16551.34    15322.74    198.68 o 
  -3   7   4    41970.18    35797.20    472.44 o 
  -2   7   4       10.30      -28.16     28.16 o 
  -1   7   4       53.87       13.43     29.45 o 
   0   7   4     7119.34     6807.09    114.54 o 
   1   7   4    11679.15    10876.91    154.48 o 
   2   7   4    42097.27    41732.86    439.04 o 
   3   7   4        0.78        4.84     35.32 o 
   4   7   4    10888.86    11571.84    215.81 o 
   5   7   4     9184.88     9594.02    128.20 o 
   6   7   4     1863.74     2348.57     63.49 o 
   7   7   4    10351.08     8797.77    137.06 o 
   8   7   4      560.95      707.16     59.89 o 
   9   7   4      821.72      691.24     72.91 o 
  10   7   4      156.32      234.81     59.70 o 
  11   7   4      610.00      653.39     98.20 o 
  12   7   4     1081.93      777.41    110.77 o 
  13   7   4       13.88       20.93     78.36 o 
  14   7   4      363.57      306.66    119.82 o 
  15   7   4      148.43      272.84    204.56 o 
 -15   8   4      104.48      -70.70    117.53 o 
 -14   8   4        9.75        2.79    116.18 o 
 -13   8   4      995.72      903.17    179.28 o 
 -12   8   4      622.34      606.85    138.28 o 
 -11   8   4      216.00      181.61    105.12 o 
 -10   8   4      871.68      950.42    137.91 o 
  -9   8   4      122.98       36.23     83.56 o 
  -8   8   4      102.72       55.07     74.62 o 
  -7   8   4     6609.64     6265.80    128.14 o 
  -6   8   4     5149.39     4880.13    111.65 o 
  -5   8   4     7468.95     8178.06    137.49 o 
  -4   8   4      656.82      899.17     56.46 o 
  -3   8   4     9669.24     8474.44    202.91 o 
  -2   8   4     7803.78     8008.08    155.05 o 
  -1   8   4     4531.78     4718.52    112.56 o 
   0   8   4    23481.79    24146.73    284.55 o 
   1   8   4     6072.42     5403.69    105.06 o 
   2   8   4        3.25       -6.75     32.70 o 
   3   8   4     2173.28     2667.74     77.45 o 
   4   8   4     1252.58     1298.96     79.21 o 
   5   8   4     8741.03     9292.00    158.40 o 
   6   8   4      381.23      473.14     43.05 o 
   7   8   4      287.85      409.90     64.84 o 
   8   8   4     1811.54     1763.24     80.29 o 
   9   8   4     2616.90     2741.02    101.57 o 
  10   8   4     4021.17     4004.72    126.29 o 
  11   8   4      737.13      584.24     99.90 o 
  12   8   4        0.91      -23.18     74.03 o 
  13   8   4      251.61        7.72     86.55 o 
  14   8   4       11.29      -89.82    102.07 o 
  15   8   4       16.59        3.39    170.95 o 
 -15   9   4      200.45        0.85    116.65 o 
 -14   9   4      411.97      692.48    157.40 o 
 -13   9   4      240.96      214.03    119.98 o 
 -12   9   4     1344.66     1064.68    165.37 o 
 -11   9   4        2.54      -34.78    182.54 o 
 -10   9   4      152.85      144.97    100.18 o 
  -9   9   4      792.89      790.87    125.35 o 
  -8   9   4      109.75       83.42     57.75 o 
  -7   9   4      246.74      261.24     52.16 o 
  -6   9   4     2399.13     2789.98     83.69 o 
  -5   9   4     2656.79     3229.19     85.47 o 
  -4   9   4    10471.44    11234.63    203.78 o 
  -3   9   4     3209.39     4070.33    131.62 o 
  -2   9   4     4559.77     3840.34    108.88 o 
  -1   9   4      197.80       15.45     41.77 o 
   0   9   4    11590.19    11272.03    169.93 o 
   1   9   4       49.87      100.86     35.85 o 
   2   9   4     6268.54     6064.41    118.90 o 
   3   9   4     1004.04      712.98     57.66 o 
   4   9   4        5.79       75.03     49.65 o 
   5   9   4     2509.08     2045.39     76.93 o 
   6   9   4     3135.72     2648.45     89.93 o 
   7   9   4     5912.98     6011.32    137.94 o 
   8   9   4        0.20       -8.30     44.20 o 
   9   9   4      362.44      335.57     64.81 o 
  10   9   4     1621.13     1701.04    134.23 o 
  11   9   4      657.62      449.87     94.02 o 
  12   9   4       46.72       -7.77     80.48 o 
  13   9   4        8.00      -58.16    104.01 o 
  14   9   4       48.86        4.85    109.13 o 
  15   9   4      132.83      135.77    123.54 o 
 -14  10   4       50.70       -6.86    115.25 o 
 -13  10   4      292.60      139.62    110.64 o 
 -12  10   4      312.47      553.95    137.42 o 
 -11  10   4      441.60      697.53    137.27 o 
 -10  10   4      270.75      117.60    102.15 o 
  -9  10   4      378.40      633.91    183.06 o 
  -8  10   4      275.90        8.79     73.29 o 
  -7  10   4      197.55       42.73     44.96 o 
  -6  10   4    11318.65    10678.48    176.09 o 
  -5  10   4     5448.59     4943.95    114.13 o 
  -4  10   4      523.50      440.44     62.01 o 
  -3  10   4      318.50      778.22     73.71 o 
  -2  10   4     6636.68     6011.82    142.26 o 
  -1  10   4     8423.98     7571.77    195.62 o 
   0  10   4     7435.12     5995.79    120.63 o 
   1  10   4     2469.30     3175.09     68.82 o 
   2  10   4      943.21     1253.56     70.04 o 
   3  10   4     6388.24     6737.12    133.27 o 
   4  10   4      196.67      329.42     54.70 o 
   5  10   4      114.19      212.49     53.68 o 
   6  10   4        1.95       44.68     49.99 o 
   7  10   4     1311.48     1129.64     98.81 o 
   8  10   4     1773.43     1737.21    118.63 o 
   9  10   4       61.98      -38.12     52.53 o 
  10  10   4      318.61      192.74     85.20 o 
  11  10   4       15.03       70.95     73.38 o 
  12  10   4       24.24      -68.73     68.73 o 
  13  10   4      315.38      261.14    126.55 o 
  14  10   4      168.55       67.15    120.37 o 
 -14  11   4       89.48      -96.31    109.20 o 
 -13  11   4       35.50     -108.33    108.33 o 
 -12  11   4      345.17      596.73    151.86 o 
 -11  11   4      295.44      156.17    115.70 o 
 -10  11   4        1.04     -112.02    134.98 o 
  -9  11   4      265.55      634.79    131.78 o 
  -8  11   4      718.01      861.12     93.23 o 
  -7  11   4     6238.43     6461.74    137.46 o 
  -6  11   4     7762.36     6193.06    131.21 o 
  -5  11   4      641.92      813.23     78.26 o 
  -4  11   4     1634.33     1844.54     84.17 o 
  -3  11   4      205.25      335.30     59.42 o 
  -2  11   4     4447.04     4426.15    127.29 o 
  -1  11   4     5522.82     5304.01    137.23 o 
   0  11   4     1460.27     1791.63    101.58 o 
   1  11   4      226.95      361.03     39.75 o 
   2  11   4      840.20      639.78     41.99 o 
   3  11   4       51.69       81.53     44.18 o 
   4  11   4     5432.60     4758.77    118.04 o 
   5  11   4     1203.76     1589.68    132.39 o 
   6  11   4       36.50        5.61     70.93 o 
   7  11   4       31.19      -41.15     46.49 o 
   8  11   4      836.99      802.70     80.71 o 
   9  11   4     2827.72     2594.85    108.66 o 
  10  11   4      327.06      334.21     96.35 o 
  11  11   4      192.06      131.87     85.50 o 
  12  11   4      106.30      -80.64     80.64 o 
  13  11   4        1.02      -26.84    109.83 o 
  14  11   4       34.77       59.44    126.43 o 
 -14  12   4       46.17      -91.12    123.32 o 
 -13  12   4       73.64      -49.17    118.46 o 
 -12  12   4       84.29      -28.36    116.54 o 
 -11  12   4      448.62      280.63    124.98 o 
 -10  12   4       82.21     -104.76    104.76 o 
  -9  12   4       73.20      126.39    120.26 o 
  -8  12   4       11.90       25.61     88.62 o 
  -7  12   4       80.64      189.11     97.27 o 
  -6  12   4        1.76      -28.08     47.60 o 
  -5  12   4     3498.26     3344.33    129.15 o 
  -4  12   4      126.05      290.52     60.30 o 
  -3  12   4      122.65      195.77     61.42 o 
  -2  12   4      570.22      773.20    120.34 o 
  -1  12   4      820.54     1242.96     94.10 o 
   0  12   4     2701.15     2442.45     77.77 o 
   1  12   4        0.75       42.58     34.42 o 
   2  12   4      283.30      196.72     37.48 o 
   3  12   4     1306.70     1330.93     85.94 o 
   4  12   4      361.69      296.36     59.42 o 
   5  12   4     2662.47     2058.59     87.69 o 
   6  12   4     2640.90     2229.57     90.58 o 
   7  12   4       25.82      -11.64     48.93 o 
   8  12   4       76.21      -30.65     56.84 o 
   9  12   4      281.14      346.12     79.32 o 
  10  12   4       60.46      163.96     84.42 o 
  11  12   4      239.52       51.98     86.97 o 
  12  12   4       17.16      -20.25     97.05 o 
  13  12   4       91.49      -25.88    113.58 o 
  14  12   4      176.31       66.27    113.34 o 
 -14  13   4       41.34      105.87    127.84 o 
 -13  13   4        4.04     -105.52    105.52 o 
 -12  13   4       98.32      198.27    151.54 o 
 -11  13   4      133.94      250.04    128.06 o 
 -10  13   4      536.82      383.62    128.21 o 
  -9  13   4     1610.50     1495.11    305.67 o 
  -8  13   4     2470.58     2504.03    165.69 o 
  -7  13   4        6.84       25.18     87.10 o 
  -6  13   4      223.94      362.58    103.67 o 
  -5  13   4     1630.23     1814.02     93.02 o 
  -4  13   4       98.11      215.78     62.98 o 
  -3  13   4       67.91       58.78     58.01 o 
  -2  13   4     5963.17     5033.85    144.45 o 
  -1  13   4      236.70      232.00     68.55 o 
   0  13   4      283.26      364.83     53.85 o 
   1  13   4     2803.63     2644.92     86.68 o 
   2  13   4     8390.38     7765.62    289.76 o 
   3  13   4       57.53       -6.69     49.25 o 
   4  13   4     1375.69     1673.78    120.36 o 
   5  13   4        3.82       29.47     49.11 o 
   6  13   4       62.90        6.73     49.93 o 
   7  13   4        4.73      -52.12     52.12 o 
   8  13   4      505.54      408.17     80.75 o 
   9  13   4       91.30      -69.07     69.07 o 
  10  13   4        0.17      -69.51     69.51 o 
  11  13   4      141.00       61.45     88.67 o 
  12  13   4      600.14      465.47    160.40 o 
  13  13   4      406.54      482.32    143.40 o 
 -13  14   4       28.00     -105.49    105.49 o 
 -12  14   4      243.16       55.58    114.14 o 
 -11  14   4      103.44       94.09    118.82 o 
 -10  14   4        0.75     -101.47    103.15 o 
  -9  14   4      115.81      115.98    109.55 o 
  -8  14   4      134.65      199.13    112.40 o 
  -7  14   4      660.25      899.25    139.99 o 
  -6  14   4      631.80     1007.12    140.12 o 
  -5  14   4     1556.24     2329.31    182.98 o 
  -4  14   4      284.36      362.41     73.19 o 
  -3  14   4     1166.61     1436.66     99.97 o 
  -2  14   4      488.95      594.70     84.03 o 
  -1  14   4       33.80       58.88     51.57 o 
   0  14   4       10.76       65.05     48.61 o 
   1  14   4     1333.52     1453.78    125.72 o 
   2  14   4     2231.17     1916.14    141.92 o 
   3  14   4       80.44       19.65     48.85 o 
   4  14   4      133.46       26.68     51.17 o 
   5  14   4      180.52      216.95     62.63 o 
   6  14   4      648.61      860.21     85.47 o 
   7  14   4     2212.96     2182.56    102.21 o 
   8  14   4       23.50      188.99     73.02 o 
   9  14   4       51.79       31.03     82.55 o 
  10  14   4        0.84      -57.46     77.66 o 
  11  14   4        3.08      -86.19     86.19 o 
  12  14   4       36.35      202.68    124.04 o 
  13  14   4        1.80      -33.66    106.42 o 
 -13  15   4      147.88       83.02    128.85 o 
 -12  15   4      305.32      117.45    129.81 o 
 -11  15   4        0.27      -37.04    143.97 o 
 -10  15   4      100.45       36.69    116.52 o 
  -9  15   4        1.83      -99.21     99.21 o 
  -8  15   4        0.17      -11.72     99.51 o 
  -7  15   4      886.84      707.18    139.48 o 
  -6  15   4     1255.93     1550.85    168.05 o 
  -5  15   4      505.60      587.62    205.99 o 
  -4  15   4      418.10      565.13    119.33 o 
  -3  15   4     1436.64     1745.72    120.65 o 
  -2  15   4      148.87      137.36     58.79 o 
  -1  15   4     1213.90     1606.75    105.53 o 
   0  15   4      332.23      461.06     64.86 o 
   1  15   4      190.62      264.36     80.68 o 
   2  15   4     1735.80     1860.48     88.10 o 
   3  15   4     3991.66     3760.42    118.18 o 
   4  15   4      253.36      272.17     62.45 o 
   5  15   4        2.82      -27.21     54.89 o 
   6  15   4       42.00      -37.76     59.88 o 
   7  15   4      289.98      352.68     79.26 o 
   8  15   4       69.48       91.89     70.59 o 
   9  15   4       89.42      -72.80     72.80 o 
  10  15   4       37.15      -60.02     77.72 o 
  11  15   4      102.21       79.87    192.06 o 
  12  15   4        7.38      -26.31    116.15 o 
  13  15   4       13.62      -19.34    114.13 o 
 -12  16   4      112.40       85.56    141.68 o 
 -11  16   4       11.63      -60.82    115.06 o 
 -10  16   4        0.60      -31.93    115.08 o 
  -9  16   4        3.04       17.69    106.75 o 
  -8  16   4       64.03       71.15    157.27 o 
  -7  16   4      106.63      390.71    128.86 o 
  -6  16   4       18.48      -48.43    100.35 o 
  -5  16   4       38.37       -3.75     95.91 o 
  -4  16   4      282.98      442.67    116.49 o 
  -3  16   4      230.70      216.30     70.33 o 
  -2  16   4      142.41      120.17     62.27 o 
  -1  16   4       16.59      -21.76     57.01 o 
   0  16   4       26.13       27.46     67.58 o 
   1  16   4       16.24       38.35     66.08 o 
   2  16   4      104.72      114.13     69.20 o 
   3  16   4      300.98      226.09     66.39 o 
   4  16   4        0.51      -54.91     54.91 o 
   5  16   4      575.57      662.07     87.20 o 
   6  16   4      148.37       25.44     67.69 o 
   7  16   4       22.21      -38.82     65.61 o 
   8  16   4      372.06      215.58     96.79 o 
   9  16   4      213.57       -8.90     88.21 o 
  10  16   4      156.62      102.69     90.01 o 
  11  16   4        4.48     -102.38    115.05 o 
  12  16   4        4.96     -111.90    111.90 o 
 -12  17   4       13.03      -96.84     96.84 o 
 -11  17   4        0.04      -62.04    122.15 o 
 -10  17   4       62.35       53.78    310.63 o 
  -9  17   4      351.18      127.48    131.00 o 
  -8  17   4      353.78      424.13    136.31 o 
  -7  17   4      174.79      438.60    132.02 o 
  -6  17   4        4.60      165.18    115.51 o 
  -5  17   4      339.45      157.79     89.12 o 
  -4  17   4       55.23       69.29     74.57 o 
  -3  17   4      700.76     1111.99    111.64 o 
  -2  17   4       27.55      -60.28     66.70 o 
  -1  17   4       11.87      -14.34     70.34 o 
   0  17   4      315.38      172.67     81.67 o 
   1  17   4      468.04      544.56     87.57 o 
   2  17   4      719.50      727.18     98.84 o 
   3  17   4        1.26      -50.64     60.05 o 
   4  17   4        0.17      -52.69     61.76 o 
   5  17   4       97.04       79.81     71.07 o 
   6  17   4        1.25      -49.76     64.86 o 
   7  17   4      139.91      278.04     77.11 o 
   8  17   4        6.53      -73.63     73.63 o 
   9  17   4      163.11      237.41    100.91 o 
  10  17   4      194.98      193.57     99.45 o 
  11  17   4      118.86      -20.43    115.81 o 
  12  17   4        1.33      -21.02    116.45 o 
 -11  18   4        3.59      -92.85     92.85 o 
 -10  18   4       17.90      -29.39    113.90 o 
  -9  18   4       17.66       53.77    127.05 o 
  -8  18   4      234.04       89.94     93.97 o 
  -7  18   4      476.98      447.16    107.98 o 
  -6  18   4      103.27      -27.22     85.51 o 
  -5  18   4       95.71      206.08     92.14 o 
  -4  18   4      360.77      342.64     90.05 o 
  -3  18   4      116.19       75.82    151.22 o 
  -2  18   4       38.16       58.66    136.94 o 
  -1  18   4       50.98       49.11     99.29 o 
   0  18   4        3.69        7.07     78.93 o 
   1  18   4      427.57      314.47     90.14 o 
   2  18   4      499.01      571.14    228.32 o 
   3  18   4       52.70       42.47     96.01 o 
   4  18   4        0.66      -51.70     63.48 o 
   5  18   4      155.71       36.69     89.07 o 
   6  18   4        0.09      -56.34     62.25 o 
   7  18   4       22.55      -14.96     72.19 o 
   8  18   4       70.40      -83.24     83.24 o 
   9  18   4       20.05      -39.87     86.20 o 
  10  18   4       17.70      -58.12    115.10 o 
  11  18   4        3.69     -105.19    105.19 o 
 -11  19   4       85.13       46.11    104.04 o 
 -10  19   4        1.04      -91.45     91.45 o 
  -9  19   4       61.40      -87.70     96.73 o 
  -8  19   4      104.82      -10.26     86.79 o 
  -7  19   4       99.17       70.16     94.13 o 
  -6  19   4      371.64      358.55    104.47 o 
  -5  19   4       91.00        1.78     84.71 o 
  -4  19   4        8.12      -72.81     97.70 o 
  -3  19   4      221.36      316.04    123.06 o 
  -2  19   4      508.66      593.68    133.01 o 
  -1  19   4      840.59     1061.15    152.47 o 
   0  19   4      183.10      110.98     90.25 o 
   1  19   4        0.41        5.21     82.75 o 
   2  19   4       16.31        5.44     81.01 o 
   3  19   4      606.25      657.22    109.96 o 
   4  19   4      944.79      815.08    117.11 o 
   5  19   4       94.70      -43.96     66.70 o 
   6  19   4       37.56       21.57     73.39 o 
   7  19   4        0.11      -74.84     74.84 o 
   8  19   4       21.87       48.77     90.30 o 
   9  19   4      107.46       50.39     93.18 o 
  10  19   4        0.05     -110.61    110.61 o 
  11  19   4       23.38      -76.91    118.87 o 
 -10  20   4      105.21      -33.45    109.31 o 
  -9  20   4        0.35      -98.86     98.86 o 
  -8  20   4      165.98      143.67    111.10 o 
  -7  20   4      698.06     1080.86    142.11 o 
  -6  20   4       11.26      -41.38     81.61 o 
  -5  20   4      119.94      -50.75    105.70 o 
  -4  20   4      161.07      416.75    294.34 o 
  -3  20   4        0.89       29.24    106.51 o 
  -2  20   4      144.54       74.61    110.32 o 
  -1  20   4       68.61       -1.90    107.26 o 
   0  20   4      561.65      743.04    264.24 o 
   1  20   4        8.27       -6.72    106.44 o 
   2  20   4        0.27      -26.39     86.23 o 
   3  20   4       82.72       52.91     86.92 o 
   4  20   4      136.16      -69.92     86.45 o 
   5  20   4      351.21      281.33    101.89 o 
   6  20   4      412.78      514.33     99.68 o 
   7  20   4      117.62      134.31     97.07 o 
   8  20   4       39.36       -7.96     81.04 o 
   9  20   4        8.87       23.60     96.03 o 
  10  20   4       53.36       89.79    127.37 o 
  -9  21   4      267.22      296.85    113.42 o 
  -8  21   4       35.09      -85.72     93.30 o 
  -7  21   4       92.72      105.14     99.54 o 
  -6  21   4        0.51      -74.97     88.56 o 
  -5  21   4       98.70       96.93    116.89 o 
  -4  21   4      986.37     1349.42    184.94 o 
  -3  21   4     1043.07     1383.57    184.63 o 
  -2  21   4        9.59      -62.59     93.60 o 
  -1  21   4       13.49       42.76    110.92 o 
   0  21   4        5.66      -34.37    100.14 o 
   1  21   4      114.33       92.82    107.98 o 
   2  21   4       95.39       58.54    121.05 o 
   3  21   4       12.30      -43.46     87.09 o 
   4  21   4      319.13      313.94    105.81 o 
   5  21   4       97.93       98.60    101.04 o 
   6  21   4      592.66      540.73    121.83 o 
   7  21   4      386.34      245.80    110.64 o 
   8  21   4        1.99      -67.63     86.95 o 
   9  21   4        1.40      -39.32    125.37 o 
  -8  22   4      137.05      198.46    130.24 o 
  -7  22   4      129.74       78.43    113.26 o 
  -6  22   4       80.84      -99.90    156.61 o 
  -5  22   4      295.46      267.48    132.95 o 
  -4  22   4        5.46     -107.74    107.74 o 
  -3  22   4      281.18      212.60    125.52 o 
  -2  22   4      128.65       86.77    123.35 o 
  -1  22   4        1.26       80.88    115.86 o 
   0  22   4      188.16      162.51    118.96 o 
   1  22   4       80.51      181.42    136.42 o 
   2  22   4        0.44     -102.06    102.06 o 
   3  22   4      164.50      181.74    122.61 o 
   4  22   4       43.12      -49.12     89.61 o 
   5  22   4      100.96       69.81    102.32 o 
   6  22   4      191.14        5.45    175.63 o 
   7  22   4       24.83      -62.21    120.17 o 
   8  22   4       57.67      -20.41     99.35 o 
  -7  23   4      245.95      149.69    143.42 o 
  -6  23   4      448.14      746.24    175.74 o 
  -5  23   4       71.44       -6.23    127.92 o 
  -4  23   4      115.76       25.74    129.55 o 
  -3  23   4      113.86      217.90    132.76 o 
  -2  23   4       61.02       -0.30    115.49 o 
  -1  23   4      413.86      587.86    160.77 o 
   0  23   4      202.07      117.05    127.09 o 
   1  23   4      126.60      220.36    231.01 o 
   2  23   4       20.10      -37.85    118.21 o 
   3  23   4      510.78      708.85    160.06 o 
   4  23   4      348.90      540.21    158.49 o 
   5  23   4       15.35       -4.02    100.57 o 
   6  23   4       16.33       63.84    133.38 o 
   7  23   4       83.63       40.78    132.06 o 
  -6  24   4      150.78       40.59    136.35 o 
  -5  24   4      357.17      171.45    149.89 o 
  -4  24   4        1.25     -106.97    125.89 o 
  -3  24   4      238.29      180.19    133.19 o 
  -2  24   4      297.43      375.18    147.00 o 
  -1  24   4       12.69     -102.28    121.28 o 
   0  24   4      208.51       87.61    139.84 o 
   1  24   4       15.33      -82.65    127.64 o 
   2  24   4      562.38      724.54    168.38 o 
   3  24   4      255.55      279.02    143.43 o 
   4  24   4       13.47       16.81    124.90 o 
   5  24   4       35.30      239.22    198.05 o 
   6  24   4       61.80      -69.76    126.00 o 
  -4  25   4      189.60       98.82    151.35 o 
  -3  25   4       53.19      -85.42    156.48 o 
  -2  25   4       78.43       17.03    142.87 o 
  -1  25   4      248.77      208.61    134.99 o 
   0  25   4       10.93       32.46    136.94 o 
   1  25   4       54.88       57.51    125.12 o 
   2  25   4      146.95      198.35    146.12 o 
   3  25   4        6.93     -117.66    117.66 o 
   4  25   4      180.05      185.44    138.74 o 
  -1  26   4       67.58       60.60    148.04 o 
   0  26   4      179.62      326.99    158.83 o 
   1  26   4       26.62       52.51    130.00 o 
 -16   1   5        9.42      -90.33     90.33 o 
 -15   1   5        2.29       65.87     99.79 o 
 -14   1   5       58.88      -76.03     76.03 o 
 -13   1   5       94.13      -51.48     66.59 o 
 -12   1   5     1788.29     2383.65    192.50 o 
 -11   1   5      231.41      252.37     84.18 o 
 -10   1   5      739.50      684.75     92.80 o 
  -9   1   5     1136.03     1367.90    110.47 o 
  -8   1   5       79.09      -38.39     45.54 o 
  -7   1   5      317.77      394.97     59.92 o 
  -6   1   5     3972.25     3850.27    110.98 o 
  -5   1   5     6975.07     6185.90    116.71 o 
  -4   1   5     4729.58     4952.41    107.39 o 
  -3   1   5      965.36      703.96     51.04 o 
  -2   1   5       58.80      107.50     17.73 o 
  -1   1   5     3317.68     5772.01     79.23 o 
   0   1   5    11899.57    13401.00    135.69 o 
   1   1   5    14764.77    13968.49    160.53 o 
   2   1   5    14353.49    12913.12    173.67 o 
   3   1   5      967.37      456.10     36.98 o 
   4   1   5    10244.44     9449.34    175.55 o 
   5   1   5     1337.06     1100.16     41.85 o 
   6   1   5     1786.09     1408.77     72.37 o 
   7   1   5       32.10       -9.66     46.23 o 
   8   1   5      182.63      147.88     47.50 o 
   9   1   5      192.78      534.37     64.09 o 
  10   1   5        0.28      -52.74     52.74 o 
  11   1   5      587.36      541.07     65.61 o 
  12   1   5       28.62       48.77     73.45 o 
  13   1   5      281.56      532.32    158.57 o 
  14   1   5       22.15     -117.91    117.91 o 
  15   1   5        1.09      -83.14    153.22 o 
 -16   2   5      119.89        5.45     97.26 o 
 -15   2   5       99.00       85.48     94.69 o 
 -14   2   5        4.74       67.39     94.75 o 
 -13   2   5      434.93      298.68     95.22 o 
 -12   2   5      780.12      835.55    113.53 o 
 -11   2   5      470.15      771.20    107.40 o 
 -10   2   5       58.00      -11.35     60.54 o 
  -9   2   5     4257.57     4341.12    143.85 o 
  -8   2   5       43.33      -27.44     81.31 o 
  -7   2   5        3.29      -18.73     35.85 o 
  -6   2   5      236.91      350.11     47.76 o 
  -5   2   5    12361.25    12448.01    181.50 o 
  -4   2   5     1822.56     1677.74     49.80 o 
  -3   2   5    21914.52    21715.77    222.47 o 
  -2   2   5     9295.20    10594.48    140.03 o 
  -1   2   5    98801.05   109573.02    910.94 o 
   0   2   5      146.52      311.02     26.02 o 
   1   2   5   124474.78   139971.88   1316.88 o 
   2   2   5    36101.39    37659.29    375.37 o 
   3   2   5     5250.11     5259.97     97.65 o 
   4   2   5      598.14      471.14     28.64 o 
   5   2   5       50.53      166.67     24.62 o 
   6   2   5        0.33      -23.90     23.90 o 
   7   2   5     4486.64     3740.07     77.87 o 
   8   2   5     4526.55     4587.56     93.21 o 
   9   2   5     2106.05     2170.75     70.37 o 
  10   2   5       32.39        1.58     43.12 o 
  11   2   5      747.18     1331.59     83.92 o 
  12   2   5      232.07      400.64     88.33 o 
  13   2   5      149.56      331.55    114.10 o 
  14   2   5       85.75      -25.54    159.22 o 
  15   2   5       38.65       53.10    109.70 o 
 -15   3   5        0.42       62.05    119.65 o 
 -14   3   5       27.82      -78.24     78.24 o 
 -13   3   5        0.61      -73.15     73.15 o 
 -12   3   5        7.76       -3.30     74.96 o 
 -11   3   5      170.12      108.65     74.76 o 
 -10   3   5     1086.51     1321.51    115.83 o 
  -9   3   5      276.84      361.04     74.81 o 
  -8   3   5      116.64      145.08     57.14 o 
  -7   3   5     1139.59      960.62     83.03 o 
  -6   3   5        9.65       98.34     36.91 o 
  -5   3   5      757.92      577.60     39.13 o 
  -4   3   5        1.29        4.66     27.71 o 
  -3   3   5     5996.79     5645.34     99.84 o 
  -2   3   5      810.76      880.03     36.91 o 
  -1   3   5    40474.80    47478.50    441.77 o 
   0   3   5       14.95       62.91     18.59 o 
   1   3   5    13161.78    13848.08    157.40 o 
   2   3   5       25.58      461.49     42.66 o 
   3   3   5     2252.03     2335.13     47.32 o 
   4   3   5      449.80      466.41     30.55 o 
   5   3   5     1099.99     1064.13     41.91 o 
   6   3   5      393.27      352.91     39.57 o 
   7   3   5       42.50      224.05     37.72 o 
   8   3   5      135.59      -10.27     35.11 o 
   9   3   5       73.00       35.74     40.49 o 
  10   3   5     2889.55     2829.62     85.12 o 
  11   3   5        0.46      -59.43     59.43 o 
  12   3   5        2.92      -44.10     57.91 o 
  13   3   5      690.01      530.94    124.92 o 
  14   3   5        5.07      -67.67     82.70 o 
  15   3   5        0.12       11.60    107.88 o 
 -15   4   5      220.82      477.54    142.47 o 
 -14   4   5      194.84       82.47    239.23 o 
 -13   4   5       71.77       18.61    175.64 o 
 -12   4   5      506.82      434.27    122.02 o 
 -11   4   5        1.69      -85.27     85.27 o 
 -10   4   5     1493.66     1903.94    166.19 o 
  -9   4   5     1395.54     1366.19    169.52 o 
  -8   4   5      758.49      864.01     74.75 o 
  -7   4   5     3532.31     2790.83     78.50 o 
  -6   4   5     4887.90     5135.69    100.50 o 
  -5   4   5     9163.70     9983.93    142.46 o 
  -4   4   5     3117.00     3304.77     92.44 o 
  -3   4   5      283.95      231.26     36.45 o 
  -2   4   5     2011.28     2357.91     76.96 o 
  -1   4   5    22145.29    21374.32    273.47 o 
   0   4   5     2474.50     2591.64     50.96 o 
   1   4   5      747.31      903.37     51.39 o 
   2   4   5    11378.12    10177.63    115.68 o 
   3   4   5     1336.34      927.15     55.61 o 
   4   4   5     4073.18     3256.77     60.82 o 
   5   4   5     8969.24     8526.88    125.97 o 
   6   4   5    11450.67    10881.35    144.88 o 
   7   4   5    12568.70    12486.97    167.74 o 
   8   4   5      391.34      472.62     51.22 o 
   9   4   5     1223.22     1347.10     72.62 o 
  10   4   5        1.68      -44.16     44.16 o 
  11   4   5     2233.99     2489.49    125.09 o 
  12   4   5      611.67      406.32     90.11 o 
  13   4   5       27.52      -67.82     67.82 o 
  14   4   5       91.21      -93.23     99.19 o 
  15   4   5        4.32      -77.27    106.90 o 
 -15   5   5       26.83      -29.41    118.72 o 
 -14   5   5      533.16      419.80    142.70 o 
 -13   5   5      191.75       27.58    107.72 o 
 -12   5   5       48.29       44.49    112.19 o 
 -11   5   5     1484.47     1977.21    307.88 o 
 -10   5   5      175.22      160.55     89.78 o 
  -9   5   5      656.08      647.09    108.34 o 
  -8   5   5     1935.45     1591.12     77.96 o 
  -7   5   5      834.46     1008.60     61.35 o 
  -6   5   5      218.60      216.49     37.64 o 
  -5   5   5     6409.95     5048.74     98.56 o 
  -4   5   5     7867.60     7349.16    112.55 o 
  -3   5   5     5999.10     6266.25    136.32 o 
  -2   5   5     2000.52     1783.24     71.18 o 
  -1   5   5     2218.11     2131.79     50.56 o 
   0   5   5    28533.40    24764.68    254.20 o 
   1   5   5       22.51       10.05     20.13 o 
   2   5   5     4779.49     4658.76     68.74 o 
   3   5   5      376.42      386.08     31.12 o 
   4   5   5    23250.24    25833.33    255.01 o 
   5   5   5     1950.10     1946.57     53.83 o 
   6   5   5       34.44        0.04     30.43 o 
   7   5   5     1137.93     1162.80    101.24 o 
   8   5   5        9.04      -28.30     36.56 o 
   9   5   5     1120.50     1368.52     77.03 o 
  10   5   5     1091.79     1608.00     80.61 o 
  11   5   5      371.43      319.57     83.52 o 
  12   5   5       43.75       86.11     73.73 o 
  13   5   5      219.48      307.39     92.09 o 
  14   5   5        8.05      -44.04     92.33 o 
  15   5   5      249.10      157.40    168.08 o 
 -15   6   5      109.79     -107.14    107.14 o 
 -14   6   5      215.94       39.26    111.63 o 
 -13   6   5      225.12      151.90    154.40 o 
 -12   6   5     1052.78     1425.69    167.89 o 
 -11   6   5      216.97       84.07    105.54 o 
 -10   6   5     1213.45     1429.68    154.30 o 
  -9   6   5        9.46       40.57     78.25 o 
  -8   6   5     1257.05     1221.23    138.11 o 
  -7   6   5     8712.47     7891.55    210.54 o 
  -6   6   5     3489.73     3826.71     88.21 o 
  -5   6   5     3548.33     4330.75     89.77 o 
  -4   6   5    30887.87    27910.82    476.69 o 
  -3   6   5      949.55      845.45     77.84 o 
  -2   6   5      229.39      394.58     51.10 o 
  -1   6   5     3791.06     2830.93     69.64 o 
   0   6   5        2.12       56.59     32.13 o 
   1   6   5    10726.53     7915.50    102.64 o 
   2   6   5     1114.28      871.38     42.61 o 
   3   6   5    37455.86    38735.85    509.97 o 
   4   6   5    11073.06    10977.34    134.93 o 
   5   6   5      532.87      397.17     38.79 o 
   6   6   5      915.45      903.12     48.11 o 
   7   6   5     1301.91     1381.99     60.10 o 
   8   6   5     1846.19     1634.12     66.94 o 
   9   6   5      240.03      236.90     57.92 o 
  10   6   5       54.34       -1.91     61.12 o 
  11   6   5     1381.64     1865.59    134.20 o 
  12   6   5       97.81      -21.06     69.60 o 
  13   6   5      682.35      719.66    107.92 o 
  14   6   5      324.23      226.46    113.28 o 
  15   6   5        9.21      -73.75    180.32 o 
 -15   7   5       67.52     -197.68    197.68 o 
 -14   7   5      305.01       51.03    147.50 o 
 -13   7   5      698.39      747.93    187.63 o 
 -12   7   5        6.90      -24.64     94.07 o 
 -11   7   5     2650.78     2849.79    175.75 o 
 -10   7   5      240.80      247.07    100.80 o 
  -9   7   5      258.69      189.67     93.68 o 
  -8   7   5     5287.73     5884.42    163.52 o 
  -7   7   5      435.55      541.96     55.06 o 
  -6   7   5      210.41      269.63     42.94 o 
  -5   7   5     2157.43     1979.53     63.68 o 
  -4   7   5     2251.68     1785.87     82.99 o 
  -3   7   5     1701.75     1696.15     92.73 o 
  -2   7   5     3238.82     3404.54     95.04 o 
  -1   7   5      500.08      610.50     47.12 o 
   0   7   5    13816.51    10999.34    244.88 o 
   1   7   5      211.07      208.99     36.95 o 
   2   7   5    26721.52    27832.69    316.31 o 
   3   7   5      221.21      355.99     55.33 o 
   4   7   5    17021.13    18244.29    249.89 o 
   5   7   5     5648.67     6588.31    100.61 o 
   6   7   5     6746.63     6308.56    104.69 o 
   7   7   5     1964.20     1852.86     64.06 o 
   8   7   5     4502.32     4449.62    121.19 o 
   9   7   5     2333.91     2216.81     90.64 o 
  10   7   5      629.78      830.70     97.75 o 
  11   7   5      277.23      332.26    138.08 o 
  12   7   5      564.44      807.79    110.27 o 
  13   7   5       77.47      -14.10     79.57 o 
  14   7   5        2.61       60.12    114.66 o 
  15   7   5      340.71      249.65    182.67 o 
 -15   8   5       59.37      -74.49    118.02 o 
 -14   8   5      385.09      777.05    163.49 o 
 -13   8   5      325.58      293.75    127.36 o 
 -12   8   5      230.22      252.93    122.42 o 
 -11   8   5        6.23       36.16     99.32 o 
 -10   8   5      255.10      198.86    102.95 o 
  -9   8   5      307.78      296.08     98.44 o 
  -8   8   5       29.29      -78.13     78.13 o 
  -7   8   5     3710.86     4208.60    103.31 o 
  -6   8   5      129.40       68.08     53.49 o 
  -5   8   5    10139.05     8753.26    144.86 o 
  -4   8   5    12668.46    13065.14    225.22 o 
  -3   8   5       19.12       36.95     42.50 o 
  -2   8   5       15.98       66.79     40.05 o 
  -1   8   5     3475.81     2591.48     74.63 o 
   0   8   5     5350.14     4610.61     98.20 o 
   1   8   5      566.32      988.93     60.58 o 
   2   8   5       29.04       21.19     30.97 o 
   3   8   5     7122.53     7800.69    187.18 o 
   4   8   5     1193.72     1247.97     72.49 o 
   5   8   5       65.38       20.25     39.77 o 
   6   8   5     5851.77     6173.05    115.75 o 
   7   8   5     1713.88     1760.16     77.69 o 
   8   8   5      998.70     1363.68     91.25 o 
   9   8   5      382.47      391.68     65.52 o 
  10   8   5      177.50      168.79     87.51 o 
  11   8   5      260.97      544.56    134.92 o 
  12   8   5        0.40      -67.20     79.30 o 
  13   8   5      235.52      189.04     92.16 o 
  14   8   5      460.35      451.64    256.17 o 
  15   8   5        6.60     -144.38    144.38 o 
 -15   9   5        2.01      -88.48    118.59 o 
 -14   9   5      320.28      539.07    145.92 o 
 -13   9   5      935.96      904.99    160.68 o 
 -12   9   5        2.14        2.53    100.15 o 
 -11   9   5     2147.71     2469.86    185.76 o 
 -10   9   5       64.44      102.43    102.72 o 
  -9   9   5      336.34      400.50    106.49 o 
  -8   9   5      294.45       60.01     58.77 o 
  -7   9   5     2392.22     2509.14    107.63 o 
  -6   9   5     3332.00     3190.47     88.24 o 
  -5   9   5     7886.28     8353.22    178.89 o 
  -4   9   5      354.19      186.55     58.97 o 
  -3   9   5    10278.35    10878.10    200.05 o 
  -2   9   5     1587.52     1481.48     75.80 o 
  -1   9   5     4033.62     3986.58    154.93 o 
   0   9   5     4816.06     4485.00    101.66 o 
   1   9   5      960.17     1256.12     67.65 o 
   2   9   5     7150.07     7501.14    168.22 o 
   3   9   5      101.06      227.56     46.29 o 
   4   9   5    12937.62    12210.86    188.90 o 
   5   9   5     6051.64     5993.80    128.35 o 
   6   9   5      230.24      264.89     56.08 o 
   7   9   5     1107.25     1387.44     88.84 o 
   8   9   5      307.90      183.15     56.85 o 
   9   9   5      184.21      144.05     70.06 o 
  10   9   5     1419.11     1502.24    135.88 o 
  11   9   5      342.67      324.09     92.73 o 
  12   9   5      781.60      687.49    113.01 o 
  13   9   5      236.67      152.58     91.85 o 
  14   9   5      229.82      271.55    167.42 o 
  15   9   5      194.32      431.55    199.08 o 
 -14  10   5      271.44      272.61    135.34 o 
 -13  10   5       15.56       -2.26    102.25 o 
 -12  10   5     1183.56     1276.70    175.11 o 
 -11  10   5      163.22      242.72    148.67 o 
 -10  10   5     3519.18     3380.64    221.00 o 
  -9  10   5     2591.76     2781.53    235.70 o 
  -8  10   5      227.56      127.99     64.05 o 
  -7  10   5       67.02      -17.59     78.83 o 
  -6  10   5      648.44     1007.06     70.73 o 
  -5  10   5      632.31      891.64     82.17 o 
  -4  10   5     9164.02     8457.05    178.90 o 
  -3  10   5     1600.49     1325.83     89.54 o 
  -2  10   5    21166.77    18859.92    294.83 o 
  -1  10   5      541.70      801.41     77.14 o 
   0  10   5      778.50     1150.92     82.15 o 
   1  10   5    24723.99    24668.78    306.87 o 
   2  10   5    11885.48    11280.18    180.05 o 
   3  10   5        4.31       -9.15     39.62 o 
   4  10   5     2040.23     2251.41     81.68 o 
   5  10   5     9424.74     8906.45    166.37 o 
   6  10   5     3023.96     3100.30    100.50 o 
   7  10   5       34.69      -44.91     44.91 o 
   8  10   5       43.92       29.43     51.37 o 
   9  10   5      778.71      802.11    104.65 o 
  10  10   5      477.73      473.25    100.03 o 
  11  10   5     1316.72     1560.22    162.90 o 
  12  10   5      333.89       92.44     82.96 o 
  13  10   5      217.15      433.85    104.82 o 
  14  10   5      211.13       68.80    124.29 o 
 -14  11   5      222.00      121.33    137.37 o 
 -13  11   5      962.34      798.77    162.35 o 
 -12  11   5       49.31       38.09    118.66 o 
 -11  11   5     1285.30     1429.57    178.63 o 
 -10  11   5     1062.88     1515.38    175.52 o 
  -9  11   5     1916.48     2313.36    193.71 o 
  -8  11   5     1740.60     1795.57    121.84 o 
  -7  11   5       80.42       81.28     62.60 o 
  -6  11   5     8074.65     7971.58    185.33 o 
  -5  11   5      643.43      805.44    113.25 o 
  -4  11   5      758.61     1305.94     94.00 o 
  -3  11   5    19330.59    17319.77    356.80 o 
  -2  11   5     3400.48     2798.52    110.03 o 
  -1  11   5     6447.06     7071.11    164.10 o 
   0  11   5     7549.60     7451.83    165.25 o 
   1  11   5     6694.71     6480.03    199.71 o 
   2  11   5     6270.88     5222.94     87.61 o 
   3  11   5     3671.26     3731.23    104.27 o 
   4  11   5    12174.21    12356.18    203.11 o 
   5  11   5     6073.27     5887.87    224.46 o 
   6  11   5        1.80      -19.55     46.40 o 
   7  11   5     3569.80     3233.21    107.18 o 
   8  11   5      116.85      188.67     64.65 o 
   9  11   5      136.64      251.28     89.51 o 
  10  11   5     2246.89     2598.05    143.03 o 
  11  11   5       34.58      -71.91     71.91 o 
  12  11   5     1025.29     1888.53    153.77 o 
  13  11   5      314.54      371.94    135.86 o 
  14  11   5      149.26      120.58    119.73 o 
 -14  12   5       72.84       46.51    119.17 o 
 -13  12   5      360.65      398.06    144.94 o 
 -12  12   5     1563.67     2021.13    210.58 o 
 -11  12   5      288.61      503.00    136.72 o 
 -10  12   5      337.17      286.63    121.96 o 
  -9  12   5      519.10      495.69    126.01 o 
  -8  12   5      945.13      865.11    141.15 o 
  -7  12   5      391.08      383.58     75.98 o 
  -6  12   5      710.43      811.99     86.74 o 
  -5  12   5     5452.48     4756.54    139.79 o 
  -4  12   5     1731.11     1598.00     86.03 o 
  -3  12   5     4936.14     3906.12    125.71 o 
  -2  12   5    18077.43    18140.14    299.20 o 
  -1  12   5    11713.34    10254.90    209.22 o 
   0  12   5      777.92     1050.90     92.85 o 
   1  12   5    11253.96    11617.36    179.51 o 
   2  12   5     1320.20     1206.35    103.73 o 
   3  12   5     8345.83     8846.29    228.97 o 
   4  12   5     3111.72     2635.66     99.52 o 
   5  12   5     1249.35     1659.65     96.74 o 
   6  12   5      174.82      201.05     57.99 o 
   7  12   5        3.56      -48.78     48.78 o 
   8  12   5     3022.43     3780.11    125.37 o 
   9  12   5     2626.93     2377.26    139.52 o 
  10  12   5        0.11      -65.84     71.32 o 
  11  12   5     1191.23     1327.63    171.16 o 
  12  12   5      144.10      218.06     94.88 o 
  13  12   5      253.59      280.01    129.94 o 
  14  12   5      345.79      368.35    135.80 o 
 -13  13   5      176.61      221.45    132.76 o 
 -12  13   5       34.62      -47.72    171.86 o 
 -11  13   5     1220.22     1700.58    194.55 o 
 -10  13   5      347.93      269.90    118.16 o 
  -9  13   5      625.99      738.65    143.68 o 
  -8  13   5     3391.87     3616.36    192.10 o 
  -7  13   5       10.24      -66.73     82.34 o 
  -6  13   5     3199.37     3324.14    124.71 o 
  -5  13   5     2262.28     1992.11    103.95 o 
  -4  13   5      853.77      835.38     87.97 o 
  -3  13   5     4642.97     4860.85    247.83 o 
  -2  13   5      817.08      896.00     90.66 o 
  -1  13   5     4102.81     4145.20    178.35 o 
   0  13   5    19840.56    20484.34    379.55 o 
   1  13   5     2892.20     2084.43     72.19 o 
   2  13   5     6513.42     5809.96    137.68 o 
   3  13   5      645.18      882.23     79.68 o 
   4  13   5     2723.15     2166.29     90.15 o 
   5  13   5     1199.02     1562.26     98.63 o 
   6  13   5       14.55       -0.65     49.49 o 
   7  13   5     2714.03     2380.40    101.54 o 
   8  13   5     1450.36     1822.78    138.76 o 
   9  13   5      338.09      349.76     94.75 o 
  10  13   5     1867.47     2191.56    161.30 o 
  11  13   5       65.05      -82.39     82.39 o 
  12  13   5      394.31      565.34    118.76 o 
  13  13   5      214.35       87.37    116.67 o 
 -13  14   5       13.41     -124.17    124.17 o 
 -12  14   5      175.07      244.26    132.38 o 
 -11  14   5       61.03      -31.35    112.01 o 
 -10  14   5      452.18      289.91    125.18 o 
  -9  14   5     1051.46     1420.55    174.69 o 
  -8  14   5        0.54      -63.90    103.86 o 
  -7  14   5     3196.78     3417.76    186.12 o 
  -6  14   5       23.03       -7.55     87.70 o 
  -5  14   5     1083.00     1158.12    100.66 o 
  -4  14   5     9165.57     9723.90    233.51 o 
  -3  14   5     3127.73     2934.18    118.67 o 
  -2  14   5      317.70      352.65     86.47 o 
  -1  14   5     1026.97     1626.92    176.11 o 
   0  14   5     3039.07     2565.11    123.37 o 
   1  14   5     5792.27     5438.00    136.54 o 
   2  14   5      272.17      227.11     64.99 o 
   3  14   5     1421.14     1650.32     92.35 o 
   4  14   5     2064.02     2016.54     94.33 o 
   5  14   5        2.93      -51.41     51.41 o 
   6  14   5      871.95      814.23     86.40 o 
   7  14   5     1323.91     1551.23    110.46 o 
   8  14   5      145.06       38.57     77.70 o 
   9  14   5      908.81      889.21    118.51 o 
  10  14   5      222.68      262.84     96.95 o 
  11  14   5      944.49     1143.31    145.89 o 
  12  14   5      398.53      160.11    128.80 o 
  13  14   5        0.69        1.89    116.64 o 
 -13  15   5      305.81      181.63    175.64 o 
 -12  15   5       78.35       62.04    119.91 o 
 -11  15   5     1032.84     1223.66    205.34 o 
 -10  15   5        9.07     -110.11    110.11 o 
  -9  15   5      872.34      916.06    155.77 o 
  -8  15   5     1202.32     1394.28    174.07 o 
  -7  15   5       28.61       89.58    109.49 o 
  -6  15   5     1646.66     1067.69    150.21 o 
  -5  15   5     1956.45     2352.57    172.70 o 
  -4  15   5     2380.92     2207.46    109.85 o 
  -3  15   5     6803.05     6321.33    327.50 o 
  -2  15   5      915.49     1012.26    104.02 o 
  -1  15   5     6708.88     6790.78    148.13 o 
   0  15   5     2966.49     2931.59    122.40 o 
   1  15   5      794.14     1073.00    106.66 o 
   2  15   5     3476.22     2974.39    107.75 o 
   3  15   5       67.00       75.22     55.66 o 
   4  15   5     1007.17     1209.75     95.22 o 
   5  15   5     3854.30     3759.32    126.09 o 
   6  15   5      532.89      973.34     96.66 o 
   7  15   5     2149.55     2413.51    140.06 o 
   8  15   5      538.68      457.21    102.24 o 
   9  15   5      713.48      566.94    110.76 o 
  10  15   5      682.95      698.80    116.06 o 
  11  15   5       77.05      -56.99     87.86 o 
  12  15   5      297.17      533.32    151.56 o 
  13  15   5       76.06     -104.02    104.02 o 
 -12  16   5      201.55       15.34    124.31 o 
 -11  16   5       55.85       22.68    126.81 o 
 -10  16   5     1778.30     2250.86    221.14 o 
  -9  16   5      332.10      381.13    134.29 o 
  -8  16   5      278.76      107.98    112.85 o 
  -7  16   5     4783.97     4475.14    222.08 o 
  -6  16   5      748.96      885.04    150.38 o 
  -5  16   5      510.33      603.38    125.84 o 
  -4  16   5     5530.59     4778.87    213.55 o 
  -3  16   5        1.69       -9.32     70.19 o 
  -2  16   5     7721.24     7820.11    166.97 o 
  -1  16   5      710.30      710.03    110.21 o 
   0  16   5     1277.72     1673.16    123.65 o 
   1  16   5     1538.67     1858.73    129.25 o 
   2  16   5      629.27      854.65    106.44 o 
   3  16   5     3373.49     3107.81    113.92 o 
   4  16   5     4046.00     3519.23    123.40 o 
   5  16   5      647.93      699.66     89.55 o 
   6  16   5     2785.86     2528.30    115.55 o 
   7  16   5      767.01     1177.18    125.69 o 
   8  16   5     1289.32     1806.99    150.21 o 
   9  16   5      314.49      262.07    100.40 o 
  10  16   5       31.51      -81.16     81.16 o 
  11  16   5      345.21      382.58    107.41 o 
  12  16   5       21.15        2.13    113.18 o 
 -12  17   5       68.81       60.66    217.21 o 
 -11  17   5      493.25      501.92    159.01 o 
 -10  17   5       83.39        1.33    132.18 o 
  -9  17   5     1348.37     1332.74    188.85 o 
  -8  17   5     1073.31     1214.59    202.47 o 
  -7  17   5       97.50      264.87    134.99 o 
  -6  17   5     2517.15     2615.03    199.47 o 
  -5  17   5      148.94      273.20    106.59 o 
  -4  17   5       12.97      108.87    107.16 o 
  -3  17   5     4197.47     4031.15    150.14 o 
  -2  17   5     1015.02     1338.01    132.28 o 
  -1  17   5     2058.35     2173.70    145.11 o 
   0  17   5     1250.29     1460.90    124.28 o 
   1  17   5     1136.90     1614.75    127.04 o 
   2  17   5     2925.56     2775.93    130.08 o 
   3  17   5     1662.40     1920.87    120.47 o 
   4  17   5      673.48      542.98     89.83 o 
   5  17   5     2871.87     2765.38    162.11 o 
   6  17   5      130.88      131.26     72.07 o 
   7  17   5      715.99      689.30    110.04 o 
   8  17   5      663.81      620.59    114.91 o 
   9  17   5      254.67      335.10    106.23 o 
  10  17   5      313.32      484.85    117.14 o 
  11  17   5       17.07      -76.34    125.99 o 
  12  17   5      514.19      210.24    132.12 o 
 -11  18   5        0.09     -116.01    116.01 o 
 -10  18   5      689.37      735.05    170.88 o 
  -9  18   5      664.07      863.58    172.37 o 
  -8  18   5        4.56     -103.25    103.25 o 
  -7  18   5     2638.57     2936.13    213.71 o 
  -6  18   5      709.65      819.77    159.11 o 
  -5  18   5       13.25      -82.72    156.73 o 
  -4  18   5      462.14      431.78     94.09 o 
  -3  18   5       25.76      -46.20     69.22 o 
  -2  18   5     3154.25     2921.62    364.31 o 
  -1  18   5     3576.33     3633.26    151.20 o 
   0  18   5      134.09       17.68     85.03 o 
   1  18   5     2178.73     2483.45    130.52 o 
   2  18   5      155.18      111.68     82.59 o 
   3  18   5     2099.13     2158.37    151.44 o 
   4  18   5     1403.59     1314.92    111.87 o 
   5  18   5      350.75      326.74     79.94 o 
   6  18   5      957.14     1355.41    135.74 o 
   7  18   5      490.53      236.17     94.97 o 
   8  18   5      741.87      716.88    127.57 o 
   9  18   5      982.75      981.54    138.95 o 
  10  18   5       42.94       39.39     94.13 o 
  11  18   5      193.49       84.67    123.97 o 
 -10  19   5       92.17      -41.22    134.01 o 
  -9  19   5      207.86       28.32    131.26 o 
  -8  19   5     1026.40     1239.26    163.36 o 
  -7  19   5        4.43      -70.94     89.57 o 
  -6  19   5     1933.62     2566.23    177.67 o 
  -5  19   5      135.79      182.44     92.67 o 
  -4  19   5      340.93      160.42     89.26 o 
  -3  19   5      775.74      805.79    147.03 o 
  -2  19   5      161.17       18.99    106.45 o 
  -1  19   5      624.04      922.36    144.20 o 
   0  19   5     1829.45     1775.63    144.86 o 
   1  19   5      802.68      825.16    116.61 o 
   2  19   5     1908.85     2254.54    191.23 o 
   3  19   5      109.17      -36.42     82.13 o 
   4  19   5      251.89      277.45     84.22 o 
   5  19   5      135.38      -25.70     66.35 o 
   6  19   5      286.97      284.63     99.82 o 
   7  19   5     1150.08     1688.24    158.38 o 
   8  19   5      176.97       72.59     95.42 o 
   9  19   5      107.29      -20.68     89.94 o 
  10  19   5      181.40       74.99     96.77 o 
 -10  20   5      245.42       46.69    112.45 o 
  -9  20   5      647.52      452.02    164.52 o 
  -8  20   5        3.32      -90.58     90.58 o 
  -7  20   5      575.98      421.19    117.37 o 
  -6  20   5       17.87      -20.73     87.27 o 
  -5  20   5      644.27      866.63    122.98 o 
  -4  20   5      274.67      278.50    127.55 o 
  -3  20   5       57.99      -93.82     93.82 o 
  -2  20   5      365.35      209.69    200.01 o 
  -1  20   5      540.18      640.30    141.78 o 
   0  20   5      850.13      997.33    165.74 o 
   1  20   5     3216.31     2776.80    166.44 o 
   2  20   5      212.60       74.87     83.80 o 
   3  20   5      171.09      221.88     97.08 o 
   4  20   5      165.39      200.95     93.88 o 
   5  20   5      194.44      120.49     79.42 o 
   6  20   5      680.34      627.73    123.71 o 
   7  20   5      115.19      -24.86     90.46 o 
   8  20   5      435.97      353.34    112.12 o 
   9  20   5       58.70       33.13     88.86 o 
  10  20   5       30.32      -31.50    133.20 o 
  -9  21   5      183.18      115.85    106.87 o 
  -8  21   5      511.89      372.67    125.10 o 
  -7  21   5       15.51      -88.39     88.39 o 
  -6  21   5      717.99      808.46    409.52 o 
  -5  21   5      296.96      132.98    121.82 o 
  -4  21   5       61.13     -142.60    186.21 o 
  -3  21   5     1170.52     1067.39    168.12 o 
  -2  21   5       60.26      -24.33    101.76 o 
  -1  21   5     1305.05     1750.40    191.17 o 
   0  21   5     1097.79     1072.06    161.93 o 
   1  21   5       49.29      -24.43    105.13 o 
   2  21   5      998.34     1054.16    132.49 o 
   3  21   5     1107.25     1311.46    209.18 o 
   4  21   5      286.71      382.36    112.02 o 
   5  21   5      434.31      444.15    115.18 o 
   6  21   5       21.07      -89.02     89.02 o 
   7  21   5      825.88      747.10    126.58 o 
   8  21   5      111.75       55.47     96.29 o 
   9  21   5       74.74       -0.05     92.91 o 
  -8  22   5      100.31      129.84    112.01 o 
  -7  22   5      390.19      334.40    152.78 o 
  -6  22   5      409.70      403.37    155.00 o 
  -5  22   5       27.15       43.13    121.57 o 
  -4  22   5      189.79      131.23    127.14 o 
  -3  22   5       82.87       64.52    173.82 o 
  -2  22   5     1018.26     1160.40    175.60 o 
  -1  22   5      144.59       57.08    113.85 o 
   0  22   5       82.10      -42.09    104.47 o 
   1  22   5      200.86       46.04    114.53 o 
   2  22   5        7.88      -95.27     95.27 o 
   3  22   5      726.20      858.31    179.64 o 
   4  22   5      648.68      785.10    134.27 o 
   5  22   5        1.23     -110.94    122.21 o 
   6  22   5      177.15       59.50    122.30 o 
   7  22   5        1.78      -90.11     90.11 o 
   8  22   5      168.64       54.18    106.02 o 
  -7  23   5       33.66     -131.93    131.93 o 
  -6  23   5      199.14      149.42    144.88 o 
  -5  23   5      159.33      349.86    153.40 o 
  -4  23   5       50.33      -89.16    117.54 o 
  -3  23   5      289.35      156.42    135.06 o 
  -2  23   5        0.68       49.84    126.64 o 
  -1  23   5      429.32      468.19    212.65 o 
   0  23   5      371.39      332.72    132.75 o 
   1  23   5        0.10      -61.66    109.43 o 
   2  23   5      542.10      722.36    160.72 o 
   3  23   5       93.70      -33.85    117.00 o 
   4  23   5      172.18      -49.55    144.75 o 
   5  23   5      140.00      -76.77    120.86 o 
   6  23   5       40.11     -117.80    117.80 o 
   7  23   5      177.87      -17.03    153.61 o 
  -6  24   5       29.87       84.56    135.47 o 
  -5  24   5       69.43      -55.91    125.20 o 
  -4  24   5       84.94     -113.96    113.96 o 
  -3  24   5        0.04      114.36    128.26 o 
  -2  24   5       77.46      127.08    185.28 o 
  -1  24   5       70.18      -44.69    127.38 o 
   0  24   5       50.27       77.07    133.29 o 
   1  24   5      189.96      157.82    143.11 o 
   2  24   5       23.71       18.20    129.14 o 
   3  24   5      119.51       61.24    152.06 o 
   4  24   5      113.81      207.83    145.11 o 
   5  24   5       38.76      229.84    205.09 o 
   6  24   5      188.25       18.37    131.12 o 
  -4  25   5       38.48      -49.54    135.58 o 
  -3  25   5      103.89     -121.32    121.32 o 
  -2  25   5       18.05       -8.67    130.17 o 
  -1  25   5       49.75      -17.02    127.36 o 
   0  25   5      190.84      168.25    135.96 o 
   1  25   5       11.60     -112.74    122.74 o 
   2  25   5      179.12      356.06    150.17 o 
   3  25   5        0.07     -108.96    108.96 o 
   4  25   5       24.98     -114.93    192.05 o 
 -15   0   6      476.64      508.92    158.87 o 
 -14   0   6     1837.46     1906.31    212.90 o 
 -13   0   6      155.88      276.64    117.06 o 
 -12   0   6     4253.87     4949.65    221.18 o 
 -11   0   6     6461.53     5985.92    231.24 o 
 -10   0   6       87.86       -1.56    111.27 o 
  -9   0   6     5977.28     6810.89    328.90 o 
  -8   0   6     7706.39     6908.88    317.95 o 
  -7   0   6      217.48      381.25    120.14 o 
  -6   0   6    26833.02    25179.71    451.64 o 
  -5   0   6       50.95       -4.71     42.84 o 
  -4   0   6    63457.86    56786.04    822.06 o 
  -3   0   6     2656.24     3449.11    107.31 o 
  -2   0   6   112473.63   115608.43   1049.83 o 
  -1   0   6    55367.68    60596.48    566.51 o 
   0   0   6   117570.12   125426.23   1323.08 o 
   1   0   6    94409.30   101963.70   1343.46 o 
   2   0   6    40154.04    41818.94    832.40 o 
   3   0   6     1174.85      931.09     42.23 o 
   4   0   6    16430.44    18823.49    349.35 o 
   5   0   6     6431.91     5465.75    318.60 o 
   6   0   6     1334.73     1051.30     67.05 o 
   7   0   6    18525.71    16418.59    310.61 o 
   8   0   6     1740.00     1463.18    255.64 o 
   9   0   6     1382.15     1477.98    124.78 o 
  10   0   6     6433.49     6413.61    209.73 o 
  11   0   6     1958.42     1914.44    154.59 o 
  12   0   6     1259.66     1705.04    229.58 o 
  13   0   6       65.73      121.70    144.37 o 
  14   0   6     1771.57     2274.43    280.13 o 
 -15   1   6     1350.93     1885.97    161.35 o 
 -14   1   6      143.73      -58.68     81.37 o 
 -13   1   6     1062.11     1402.61    126.76 o 
 -12   1   6       59.96       51.92     77.30 o 
 -11   1   6     2494.20     2446.20    126.94 o 
 -10   1   6     2311.69     2055.68    110.99 o 
  -9   1   6      442.11      543.92     85.99 o 
  -8   1   6     6337.42     6449.86    169.03 o 
  -7   1   6    13123.57    12250.89    231.60 o 
  -6   1   6     1444.93     1348.70     65.25 o 
  -5   1   6     9573.61     9514.01    153.76 o 
  -4   1   6    11081.40    11484.69    148.38 o 
  -3   1   6     4719.39     4792.38     97.64 o 
  -2   1   6     1110.19     1201.92     34.63 o 
  -1   1   6     4793.61     4338.69     57.96 o 
   0   1   6    93189.23   105462.73    785.78 o 
   1   1   6     1458.53     1244.91     55.18 o 
   2   1   6       22.04       88.58     24.76 o 
   3   1   6     2573.26     2282.25     59.73 o 
   4   1   6     4333.15     4299.59     73.08 o 
   5   1   6     2906.36     2656.17     93.80 o 
   6   1   6     1336.63     1542.72     55.05 o 
   7   1   6     2410.62     2173.88     92.38 o 
   8   1   6    12540.47    13381.58    200.54 o 
   9   1   6     1203.42     1219.62     81.41 o 
  10   1   6    10922.11    10971.42    230.46 o 
  11   1   6     2541.31     2078.37    109.93 o 
  12   1   6      218.48      127.50     97.88 o 
  13   1   6     1870.36     2270.82    186.16 o 
  14   1   6      726.45      630.90    196.22 o 
  15   1   6      240.77      121.18    176.94 o 
 -15   2   6      368.21      572.74    118.67 o 
 -14   2   6     2128.97     3290.26    186.85 o 
 -13   2   6       10.49       -3.92     85.61 o 
 -12   2   6      114.92      129.84     84.76 o 
 -11   2   6     1163.87     1911.60    144.97 o 
 -10   2   6        2.18       43.43     60.41 o 
  -9   2   6     4015.36     3879.20    139.61 o 
  -8   2   6     1102.74     1272.41    103.52 o 
  -7   2   6     1373.25     1414.87     75.15 o 
  -6   2   6    15404.00    15003.70    246.05 o 
  -5   2   6     1463.36     1622.64     64.25 o 
  -4   2   6     2660.99     3132.58     69.81 o 
  -3   2   6        9.29        8.09     21.93 o 
  -2   2   6     6685.12     4891.80     75.80 o 
  -1   2   6    19784.06    17943.46    182.31 o 
   0   2   6       32.18       11.89     18.99 o 
   1   2   6    27646.77    27947.23    557.40 o 
   2   2   6     6099.20     7291.68    107.10 o 
   3   2   6      197.97      433.20     51.90 o 
   4   2   6     3053.76     2122.44     45.85 o 
   5   2   6     4354.00     4841.24     73.24 o 
   6   2   6     2254.71     1925.59     55.31 o 
   7   2   6    12421.82    13656.05    166.91 o 
   8   2   6       71.73      119.70     38.60 o 
   9   2   6     5527.43     5418.65    107.21 o 
  10   2   6     2172.50     2015.26     91.77 o 
  11   2   6     1500.07     1796.28    180.21 o 
  12   2   6     1159.19     1350.40    151.71 o 
  13   2   6       75.68      -84.18    146.20 o 
  14   2   6      751.06      451.79    131.34 o 
  15   2   6      556.03      702.36    145.12 o 
 -15   3   6      628.46      695.96    277.66 o 
 -14   3   6       68.14      -41.38     86.48 o 
 -13   3   6      783.18      564.50    114.00 o 
 -12   3   6      199.50       47.37     79.18 o 
 -11   3   6     1278.66     1446.10    247.61 o 
 -10   3   6     3128.28     3346.13    136.40 o 
  -9   3   6      122.68        2.21     59.81 o 
  -8   3   6     7458.89     7760.42    273.44 o 
  -7   3   6     2771.52     2711.57     95.46 o 
  -6   3   6    18062.46    18345.30    210.13 o 
  -5   3   6    24558.62    25980.70    453.50 o 
  -4   3   6     3575.14     3209.63     81.13 o 
  -3   3   6    10037.50     9130.26    139.15 o 
  -2   3   6    16101.24    15599.98    241.73 o 
  -1   3   6     3514.43     2414.23     58.59 o 
   0   3   6    29562.52    32377.00    298.10 o 
   1   3   6       24.81       95.98     19.94 o 
   2   3   6     3831.91     3825.92     73.86 o 
   3   3   6      566.19      588.80     62.33 o 
   4   3   6    23400.72    20666.71    210.08 o 
   5   3   6     4194.10     4786.79     80.79 o 
   6   3   6     6743.74     7112.20    109.75 o 
   7   3   6     1839.29     1949.18     63.51 o 
   8   3   6     5818.81     5537.48     94.99 o 
   9   3   6        8.03       52.65     38.79 o 
  10   3   6     1231.84     1225.06     91.69 o 
  11   3   6     1431.10     1628.14    141.92 o 
  12   3   6      239.80      386.31     87.95 o 
  13   3   6      352.78      296.08    112.10 o 
  14   3   6       11.53      -53.37     92.93 o 
  15   3   6      594.52     1083.19    163.23 o 
 -15   4   6       89.52       98.13    134.14 o 
 -14   4   6     2021.40     2692.38    238.68 o 
 -13   4   6      235.70      151.37    112.42 o 
 -12   4   6      128.42       67.35     99.74 o 
 -11   4   6     1147.82      754.39    138.19 o 
 -10   4   6      711.75      634.75    115.84 o 
  -9   4   6     2348.85     2270.64    207.31 o 
  -8   4   6     5085.42     4852.53    189.39 o 
  -7   4   6    22296.75    20867.62    336.13 o 
  -6   4   6     5845.85     5886.98    117.29 o 
  -5   4   6     7269.44     6417.03    167.53 o 
  -4   4   6    17961.71    17600.49    267.53 o 
  -3   4   6      169.54      174.66     31.82 o 
  -2   4   6    26102.74    30447.18    455.65 o 
  -1   4   6     7353.36     9987.17    123.13 o 
   0   4   6     3016.65     1902.39     45.53 o 
   1   4   6      928.02      977.28     32.29 o 
   2   4   6    20869.88    17974.45    202.72 o 
   3   4   6    10975.85    11274.54    129.63 o 
   4   4   6    17187.11    16944.97    181.99 o 
   5   4   6    12254.14    12291.10    149.52 o 
   6   4   6     1911.96     2115.08     60.01 o 
   7   4   6    14999.01    13520.90    176.21 o 
   8   4   6      244.59      331.02     63.98 o 
   9   4   6     9210.95     8457.52    144.60 o 
  10   4   6     2478.85     2433.99     96.44 o 
  11   4   6       57.70      182.09     82.97 o 
  12   4   6     1609.66     1368.47    123.19 o 
  13   4   6        9.24       -0.87     96.46 o 
  14   4   6      302.30      139.79    212.39 o 
  15   4   6      337.63      239.28    145.54 o 
 -15   5   6      314.36      188.82    186.07 o 
 -14   5   6        0.02      -29.47    112.03 o 
 -13   5   6     1863.43     2498.67    225.09 o 
 -12   5   6      860.24      988.01    155.08 o 
 -11   5   6      212.01      137.17     98.66 o 
 -10   5   6     1596.88     2041.94    175.09 o 
  -9   5   6       91.36       99.75     84.69 o 
  -8   5   6     6424.05     6060.23    168.31 o 
  -7   5   6     7442.10     6899.42    126.43 o 
  -6   5   6      684.01      832.47     46.91 o 
  -5   5   6     6963.45     7366.99    116.09 o 
  -4   5   6    11514.84    11270.38    200.43 o 
  -3   5   6    20289.99    19012.86    276.43 o 
  -2   5   6    15918.80    17499.12    217.16 o 
  -1   5   6     1124.97     1301.52     41.75 o 
   0   5   6      442.12      730.42     34.17 o 
   1   5   6       58.13        7.75     17.57 o 
   2   5   6    12320.98    11681.36    137.41 o 
   3   5   6    13735.36    14802.65    162.22 o 
   4   5   6     5734.05     5007.99     81.39 o 
   5   5   6    12535.41    12566.25    153.58 o 
   6   5   6     3609.38     3546.97     76.17 o 
   7   5   6      389.17      260.16     44.21 o 
   8   5   6    10263.43    10506.09    157.77 o 
   9   5   6     4181.08     4069.48     99.67 o 
  10   5   6       64.74      107.99     68.48 o 
  11   5   6     2216.98     2229.59    170.06 o 
  12   5   6      492.81      514.77    100.30 o 
  13   5   6     1417.62     1531.21    167.14 o 
  14   5   6      184.80       83.07    117.14 o 
  15   5   6      335.01      361.19    129.33 o 
 -15   6   6        7.19     -149.20    149.20 o 
 -14   6   6      646.21      555.94    153.21 o 
 -13   6   6      978.59     1358.57    181.65 o 
 -12   6   6      592.58      598.67    138.56 o 
 -11   6   6     2507.01     2562.77    169.65 o 
 -10   6   6     1428.86     1411.61    156.28 o 
  -9   6   6     3493.34     2959.48    159.35 o 
  -8   6   6     5333.61     5619.38    161.30 o 
  -7   6   6     3329.73     3387.39    121.77 o 
  -6   6   6     5746.66     6180.60    113.06 o 
  -5   6   6     7673.29     6429.40    150.73 o 
  -4   6   6    19275.72    19018.19    289.27 o 
  -3   6   6     8735.20     7904.16    156.52 o 
  -2   6   6    28907.82    27799.67    402.73 o 
  -1   6   6    22081.52    21688.30    227.72 o 
   0   6   6      353.68      539.21     35.97 o 
   1   6   6      589.30      541.81     40.46 o 
   2   6   6    12656.66    15293.30    290.36 o 
   3   6   6     1705.82     1456.80     68.98 o 
   4   6   6    51216.04    54456.84    491.01 o 
   5   6   6     6342.91     6369.74    100.33 o 
   6   6   6     5524.67     4459.51     97.56 o 
   7   6   6     5927.59     6450.29    112.69 o 
   8   6   6     2170.38     2436.61     75.21 o 
   9   6   6     1051.81     1428.86    113.31 o 
  10   6   6     1197.90     1126.24    105.46 o 
  11   6   6      275.01      121.65     80.33 o 
  12   6   6     1944.30     2188.03    150.58 o 
  13   6   6        0.83      -78.34     78.34 o 
  14   6   6      452.84      865.07    153.38 o 
  15   6   6       94.73      -61.77    161.03 o 
 -15   7   6      168.11     -103.36    103.36 o 
 -14   7   6       31.91      103.19    123.10 o 
 -13   7   6      280.88      306.22    134.13 o 
 -12   7   6      228.08      272.23    131.08 o 
 -11   7   6     2031.05     2260.46    162.94 o 
 -10   7   6     1680.47     1583.27    165.54 o 
  -9   7   6     1167.11     1341.22    144.26 o 
  -8   7   6     1265.83     1492.64    109.59 o 
  -7   7   6     4107.30     4304.60    137.17 o 
  -6   7   6     1408.83     1261.70     65.42 o 
  -5   7   6      383.10      487.11    117.52 o 
  -4   7   6     6709.27     6334.81    147.35 o 
  -3   7   6     5767.15     7147.11    150.44 o 
  -2   7   6      341.57      393.95     53.78 o 
  -1   7   6       73.33      330.53     41.76 o 
   0   7   6     2058.46     1393.68     55.06 o 
   1   7   6     4641.75     4848.76     80.31 o 
   2   7   6      477.87      539.73     32.82 o 
   3   7   6     5937.04     6090.34     89.64 o 
   4   7   6     2069.72     1500.11     61.70 o 
   5   7   6     3321.89     3058.03     72.66 o 
   6   7   6     4067.62     4359.89     86.56 o 
   7   7   6      122.64      217.11     42.30 o 
   8   7   6      158.57      232.78     55.94 o 
   9   7   6       24.61      108.62     66.55 o 
  10   7   6      245.11      364.76     81.40 o 
  11   7   6      801.19      792.79    106.07 o 
  12   7   6       22.83      -28.02     71.41 o 
  13   7   6      162.66      -24.29     78.73 o 
  14   7   6       66.10      -77.70     89.19 o 
  15   7   6       14.29       44.04    151.40 o 
 -15   8   6      211.26      -27.95    139.28 o 
 -14   8   6      408.56      445.35    150.23 o 
 -13   8   6       18.30     -101.46    124.82 o 
 -12   8   6      930.94      953.16    163.00 o 
 -11   8   6      134.32       63.85    103.80 o 
 -10   8   6       30.78       23.81     97.39 o 
  -9   8   6     3611.49     3304.69    172.85 o 
  -8   8   6     1089.84     1264.38    116.51 o 
  -7   8   6        4.10      -18.54     51.83 o 
  -6   8   6       10.52       -8.53     34.47 o 
  -5   8   6     1887.60     1401.54    107.66 o 
  -4   8   6     5142.45     5949.58    144.35 o 
  -3   8   6     7615.97     7785.11    172.13 o 
  -2   8   6    13987.59    14684.61    240.19 o 
  -1   8   6     4990.45     4557.10    101.60 o 
   0   8   6      155.23      339.82     45.56 o 
   1   8   6     8759.92     8349.38    197.70 o 
   2   8   6      576.32      820.37     58.29 o 
   3   8   6     4086.25     3703.33    103.29 o 
   4   8   6     5085.84     4186.60    111.50 o 
   5   8   6      829.76      759.53     45.41 o 
   6   8   6       13.01       16.00     44.30 o 
   7   8   6     4997.71     6079.20    135.72 o 
   8   8   6      589.83      502.72     68.48 o 
   9   8   6       52.89        6.56     61.36 o 
  10   8   6      287.61      121.27     74.98 o 
  11   8   6     1125.28     1385.59    146.74 o 
  12   8   6      818.59      935.16    116.49 o 
  13   8   6       74.71      -62.98     77.46 o 
  14   8   6      308.20      335.86    203.65 o 
  15   8   6       97.67       25.80    168.86 o 
 -14   9   6        5.11     -102.23    102.23 o 
 -13   9   6      162.83        4.04    129.91 o 
 -12   9   6      143.78       95.14    110.59 o 
 -11   9   6      453.90      305.57    122.57 o 
 -10   9   6     2734.53     2594.91    171.24 o 
  -9   9   6       12.52      -57.23     61.95 o 
  -8   9   6     1129.85     1246.95    105.98 o 
  -7   9   6     2167.26     1837.55     96.22 o 
  -6   9   6     1563.83     1589.60    129.91 o 
  -5   9   6       59.73       97.60     55.86 o 
  -4   9   6     4435.94     3158.82    109.63 o 
  -3   9   6     3775.91     4048.19    226.87 o 
  -2   9   6     1877.60     1371.66    131.47 o 
  -1   9   6     6495.15     4874.05    109.51 o 
   0   9   6    14377.56    14587.97    208.77 o 
   1   9   6     1488.95     2131.94     74.79 o 
   2   9   6      215.18       33.61     40.81 o 
   3   9   6    18934.17    19132.39    254.65 o 
   4   9   6     3297.55     3506.76     95.87 o 
   5   9   6      209.55      139.60     49.27 o 
   6   9   6     3905.73     3223.74     99.62 o 
   7   9   6      459.40      326.38     60.49 o 
   8   9   6     1300.10     1399.33    192.42 o 
   9   9   6       29.68      -56.96     56.96 o 
  10   9   6     1933.80     1897.67    185.99 o 
  11   9   6      934.46      775.03    107.81 o 
  12   9   6      282.60      202.26     90.37 o 
  13   9   6      474.72      552.30    108.26 o 
  14   9   6      128.27      221.18    122.58 o 
 -14  10   6      206.21      350.18    141.02 o 
 -13  10   6      120.03       52.71    119.79 o 
 -12  10   6      915.31     1257.21    177.17 o 
 -11  10   6     1058.90     1431.94    421.50 o 
 -10  10   6       78.57      160.60    109.11 o 
  -9  10   6     1629.73     1988.19    134.89 o 
  -8  10   6       30.54       78.15     65.63 o 
  -7  10   6      684.74      590.44     81.68 o 
  -6  10   6     4137.68     4251.48    145.66 o 
  -5  10   6      155.63      229.50     93.19 o 
  -4  10   6     1853.84     1877.27     90.45 o 
  -3  10   6     3069.44     3271.34    111.64 o 
  -2  10   6      103.57      253.53     60.01 o 
  -1  10   6     6987.26     7973.03    219.28 o 
   0  10   6     1925.69     1929.83     74.87 o 
   1  10   6     8109.84     7265.93    138.93 o 
   2  10   6     7224.12     6725.47    133.87 o 
   3  10   6     5546.45     5762.35    192.56 o 
   4  10   6    13542.97    13173.34    206.68 o 
   5  10   6     4844.38     4684.94    118.64 o 
   6  10   6      402.90      529.91     65.82 o 
   7  10   6      492.35      275.73     58.33 o 
   8  10   6     1041.04     1262.58    129.05 o 
   9  10   6     1172.99     1432.25    189.37 o 
  10  10   6      572.59      366.41    106.50 o 
  11  10   6      106.85       67.70     83.88 o 
  12  10   6      199.06       68.91     81.34 o 
  13  10   6      247.15      219.51    106.59 o 
  14  10   6      176.76      258.77    177.46 o 
 -14  11   6       19.70     -123.44    154.27 o 
 -13  11   6      429.49      416.49    137.47 o 
 -12  11   6      379.78      684.99    158.70 o 
 -11  11   6      215.00      228.36    126.73 o 
 -10  11   6      365.25      309.56    157.13 o 
  -9  11   6      198.60      309.01    126.13 o 
  -8  11   6     1345.70     1459.67    121.63 o 
  -7  11   6        7.59      -23.76     57.65 o 
  -6  11   6      328.88      280.57     68.79 o 
  -5  11   6     3299.80     3328.36    119.00 o 
  -4  11   6      166.91       99.17     67.53 o 
  -3  11   6    18900.02    18894.59    475.86 o 
  -2  11   6     3832.95     3429.80    119.13 o 
  -1  11   6      188.48      102.37     64.20 o 
   0  11   6        8.53        4.52     41.43 o 
   1  11   6      520.83      407.02     57.92 o 
   2  11   6        3.59      -26.12     26.12 o 
   3  11   6     5622.53     5582.09    128.58 o 
   4  11   6     1322.96     1636.16    143.27 o 
   5  11   6      161.64      375.05     97.33 o 
   6  11   6       70.15       79.39     53.29 o 
   7  11   6      340.70      269.65     61.11 o 
   8  11   6      296.24      138.45     74.84 o 
   9  11   6      437.39      698.32    106.92 o 
  10  11   6      205.51      121.71     85.17 o 
  11  11   6       42.18      -75.20     75.20 o 
  12  11   6       32.22      -29.12     80.97 o 
  13  11   6      126.78      -34.59     88.89 o 
  14  11   6       73.57        7.56    171.73 o 
 -14  12   6       35.00      -92.03    124.76 o 
 -13  12   6        1.96     -106.75    106.75 o 
 -12  12   6       17.10     -107.19    107.19 o 
 -11  12   6        6.28      -88.32    115.31 o 
 -10  12   6      389.50      352.64    123.30 o 
  -9  12   6        3.28      -59.31     97.06 o 
  -8  12   6      674.54      692.14    157.14 o 
  -7  12   6     1640.09     1763.92    178.99 o 
  -6  12   6       13.59       -4.85     59.11 o 
  -5  12   6       43.79       47.31     58.52 o 
  -4  12   6     1058.12      890.51    101.09 o 
  -3  12   6      904.43      941.04     90.60 o 
  -2  12   6      455.07      324.19     85.43 o 
  -1  12   6        7.32      -34.31     54.40 o 
   0  12   6     1617.02     1823.77     82.26 o 
   1  12   6     3016.61     2519.07     90.85 o 
   2  12   6     3622.96     3306.37    129.14 o 
   3  12   6      240.12      215.95     58.42 o 
   4  12   6       13.56        5.54     49.18 o 
   5  12   6      224.23      133.26     55.01 o 
   6  12   6     1537.38     1707.22     94.55 o 
   7  12   6      591.40      836.17     85.18 o 
   8  12   6       59.04      -21.47     72.62 o 
   9  12   6      141.87        2.50     73.41 o 
  10  12   6      422.32      306.64     89.51 o 
  11  12   6        0.43      -29.99     78.18 o 
  12  12   6      311.71      302.87    100.70 o 
  13  12   6      123.05        2.35     91.38 o 
  14  12   6        3.12     -107.96    107.96 o 
 -13  13   6       42.43      -14.87    132.65 o 
 -12  13   6       18.44      -76.32    107.35 o 
 -11  13   6       25.75     -108.49    108.49 o 
 -10  13   6       81.70      -69.08    103.17 o 
  -9  13   6       10.01      -93.77     94.24 o 
  -8  13   6      160.18       49.78    103.44 o 
  -7  13   6     1458.01     2449.70    194.93 o 
  -6  13   6      488.98      412.84     80.97 o 
  -5  13   6     1816.43     1709.63    160.71 o 
  -4  13   6      922.15     1086.54     96.07 o 
  -3  13   6      449.18      366.73     74.67 o 
  -2  13   6     1283.02     1538.76    115.53 o 
  -1  13   6       65.14       88.76     64.26 o 
   0  13   6        2.19       78.43     60.59 o 
   1  13   6      488.73      588.82     56.08 o 
   2  13   6      333.87      330.84     61.92 o 
   3  13   6        0.85      -37.07     46.52 o 
   4  13   6      645.59      678.42     79.85 o 
   5  13   6     1829.58     1726.01     85.21 o 
   6  13   6      817.54      888.06     84.41 o 
   7  13   6        3.02       41.90     70.72 o 
   8  13   6       33.28       26.51     78.30 o 
   9  13   6       15.56      -23.11     77.68 o 
  10  13   6      108.57       49.63     83.20 o 
  11  13   6      591.41      408.69    107.74 o 
  12  13   6      111.28       84.08     96.06 o 
  13  13   6        4.91      -40.64    114.81 o 
 -13  14   6       47.51      -68.12    113.03 o 
 -12  14   6       38.20      -91.73    111.95 o 
 -11  14   6       20.13      -57.31    110.29 o 
 -10  14   6      151.26       83.61    167.30 o 
  -9  14   6        0.65      -87.67     87.67 o 
  -8  14   6      173.84      111.38    113.23 o 
  -7  14   6      735.07      394.45    142.02 o 
  -6  14   6      153.32      307.68    108.53 o 
  -5  14   6      513.90      438.00     82.40 o 
  -4  14   6      437.24      696.87    123.01 o 
  -3  14   6     1696.42     1717.26    111.21 o 
  -2  14   6     1112.24     1228.61    103.77 o 
  -1  14   6      640.25      616.76     88.28 o 
   0  14   6      139.49      181.98     72.94 o 
   1  14   6       41.39      -12.86     52.97 o 
   2  14   6      130.25      194.82     57.06 o 
   3  14   6      239.97      158.48     58.63 o 
   4  14   6       53.45      176.81     81.21 o 
   5  14   6      133.83      141.65     60.55 o 
   6  14   6       38.98      -19.91     58.61 o 
   7  14   6      325.96      335.38     92.82 o 
   8  14   6       57.78      -58.26     74.12 o 
   9  14   6      105.93      -17.82     79.45 o 
  10  14   6       15.97      -44.18     85.92 o 
  11  14   6        0.63      -79.66     79.66 o 
  12  14   6       53.72      -79.91     79.91 o 
  13  14   6        1.63     -106.28    106.28 o 
 -12  15   6       15.85      -74.53    111.84 o 
 -11  15   6       30.44     -110.41    110.41 o 
 -10  15   6       58.09      -81.77    115.57 o 
  -9  15   6       40.77       -5.86    105.19 o 
  -8  15   6      248.67      630.20    148.88 o 
  -7  15   6      260.98       85.76    102.86 o 
  -6  15   6      245.17      377.61    119.44 o 
  -5  15   6      775.45     1144.50    149.21 o 
  -4  15   6       32.65      115.13    109.75 o 
  -3  15   6      119.85      223.25    110.48 o 
  -2  15   6      953.38      874.01    102.37 o 
  -1  15   6     1174.23     1747.68    125.25 o 
   0  15   6      287.98      307.76     94.59 o 
   1  15   6       77.01       29.48     57.67 o 
   2  15   6      395.93      292.06     66.00 o 
   3  15   6      133.45      113.50     59.47 o 
   4  15   6       69.34      -11.29     57.88 o 
   5  15   6       14.28      110.26     64.41 o 
   6  15   6       47.47       14.90     67.88 o 
   7  15   6      207.81      140.68    105.29 o 
   8  15   6      390.64      367.95     96.41 o 
   9  15   6        0.23      -77.66     77.66 o 
  10  15   6       27.07      140.52     93.41 o 
  11  15   6       40.38      -29.23     91.02 o 
  12  15   6       20.16      109.56     98.17 o 
 -12  16   6       54.58        4.10    129.77 o 
 -11  16   6       49.70     -115.82    115.82 o 
 -10  16   6       53.91      -27.80    118.38 o 
  -9  16   6        1.85     -109.25    109.25 o 
  -8  16   6        7.61     -100.12    100.12 o 
  -7  16   6       44.64      -91.98     96.47 o 
  -6  16   6      429.71      415.32    130.66 o 
  -5  16   6      130.69      290.47    122.04 o 
  -4  16   6       13.54       48.65    103.33 o 
  -3  16   6       65.71      -11.77     75.22 o 
  -2  16   6       58.10        7.55     70.66 o 
  -1  16   6        8.41      103.63     77.09 o 
   0  16   6      219.03      227.74    109.34 o 
   1  16   6       32.80      -70.32     70.32 o 
   2  16   6      326.50      318.86     71.58 o 
   3  16   6       20.47       -1.24     61.16 o 
   4  16   6      209.39      378.59     75.82 o 
   5  16   6      591.01      931.00    146.55 o 
   6  16   6        1.79      -48.10     75.80 o 
   7  16   6       40.23      -33.46     76.16 o 
   8  16   6       64.79      124.20     88.43 o 
   9  16   6       18.70      -83.44     83.44 o 
  10  16   6        2.97      -55.47     82.87 o 
  11  16   6       15.08      -89.03     89.03 o 
  12  16   6        6.13     -103.98    108.59 o 
 -12  17   6        8.16      -14.16    121.98 o 
 -11  17   6      179.05      -41.68    124.53 o 
 -10  17   6        1.97     -108.66    113.13 o 
  -9  17   6       35.54        9.79    114.41 o 
  -8  17   6       82.96      218.69    126.78 o 
  -7  17   6       71.41      117.12    114.26 o 
  -6  17   6     1099.41     1299.87    170.24 o 
  -5  17   6      824.31      999.89    156.43 o 
  -4  17   6      129.77      213.92    115.17 o 
  -3  17   6        0.09       -3.15     94.85 o 
  -2  17   6      105.93      107.86     81.15 o 
  -1  17   6      656.12     1152.19    119.22 o 
   0  17   6       64.41        0.66     74.71 o 
   1  17   6      241.91      225.34     83.28 o 
   2  17   6      238.44      151.24     69.56 o 
   3  17   6      118.93       60.17     70.98 o 
   4  17   6      697.52      422.39     93.81 o 
   5  17   6      515.82      699.77     95.39 o 
   6  17   6       61.67      -40.57     72.54 o 
   7  17   6        0.17       35.50     78.38 o 
   8  17   6      479.10      481.00    107.92 o 
   9  17   6       21.19      -79.75     79.75 o 
  10  17   6        1.64      -81.60     81.60 o 
  11  17   6       28.64      -21.90     86.61 o 
 -11  18   6       91.43      -45.21    129.04 o 
 -10  18   6        0.12     -114.87    116.72 o 
  -9  18   6        7.59      -48.63    120.03 o 
  -8  18   6       51.28      -21.02    110.77 o 
  -7  18   6      630.63      753.06    294.60 o 
  -6  18   6      353.53      577.28    146.67 o 
  -5  18   6       20.01      -47.38    107.34 o 
  -4  18   6       82.41      267.64    122.61 o 
  -3  18   6       44.41       -1.89     97.62 o 
  -2  18   6       69.87       47.43     97.12 o 
  -1  18   6      787.15      878.53    117.27 o 
   0  18   6      247.53      131.00     89.18 o 
   1  18   6       57.60      135.98     88.73 o 
   2  18   6       10.38       35.20     82.52 o 
   3  18   6      257.97      272.24     78.68 o 
   4  18   6       84.24       77.80     70.01 o 
   5  18   6      176.36       64.84     72.37 o 
   6  18   6      167.75      220.16     91.46 o 
   7  18   6       19.69       -7.93     84.14 o 
   8  18   6       27.13      100.16     95.80 o 
   9  18   6       81.15      173.04     99.87 o 
  10  18   6        6.56      -92.73     92.73 o 
  11  18   6       11.27      -88.49     93.58 o 
 -10  19   6        0.10       93.42    141.24 o 
  -9  19   6        8.71     -109.35    109.35 o 
  -8  19   6       31.34     -104.72    104.72 o 
  -7  19   6        0.21     -110.88    110.88 o 
  -6  19   6       22.11        2.64    115.90 o 
  -5  19   6      424.40      272.50     96.86 o 
  -4  19   6      712.15      747.56    150.72 o 
  -3  19   6      145.37       77.58    102.74 o 
  -2  19   6      324.31      405.67    118.46 o 
  -1  19   6      245.13      261.08    126.10 o 
   0  19   6       37.37       84.40     90.02 o 
   1  19   6        0.44       75.47     88.63 o 
   2  19   6      116.25      168.55    100.56 o 
   3  19   6       27.91      -61.34     81.29 o 
   4  19   6       16.99      -60.72     60.72 o 
   5  19   6       39.16       -1.84     68.51 o 
   6  19   6        2.07      -36.83     77.42 o 
   7  19   6       49.86      -53.87     84.76 o 
   8  19   6      519.09      698.33    122.67 o 
   9  19   6       97.54      173.50     98.98 o 
  10  19   6       10.00      -37.55     93.67 o 
 -10  20   6        0.24      -18.22    260.98 o 
  -9  20   6        2.37      -25.88    127.55 o 
  -8  20   6        0.18      -88.36     96.92 o 
  -7  20   6      132.76      -46.70     89.89 o 
  -6  20   6       33.11      -89.66     89.66 o 
  -5  20   6      161.11       99.12    120.99 o 
  -4  20   6      413.30      246.62    124.91 o 
  -3  20   6       35.89       45.61    112.94 o 
  -2  20   6      234.24      137.83    180.98 o 
  -1  20   6       70.31      -33.25    102.01 o 
   0  20   6      136.19      152.87    116.85 o 
   1  20   6       11.24      -29.16     89.01 o 
   2  20   6       10.01      -50.20     79.01 o 
   3  20   6       25.95      -29.17     85.57 o 
   4  20   6       82.75      235.00     82.17 o 
   5  20   6       32.26       -4.28     88.80 o 
   6  20   6      148.36       44.43     95.49 o 
   7  20   6       19.31      -10.73     87.89 o 
   8  20   6        0.73      -83.13     83.13 o 
   9  20   6        1.15      -76.91     86.26 o 
  10  20   6        0.08      -93.48     93.48 o 
  -9  21   6       31.29       -3.97    100.81 o 
  -8  21   6       43.42       36.23    105.01 o 
  -7  21   6        3.06      -89.52     89.52 o 
  -6  21   6       17.64      -65.00    110.21 o 
  -5  21   6      505.99      685.32    154.01 o 
  -4  21   6      143.08      434.34    145.40 o 
  -3  21   6       17.40      -58.65    114.78 o 
  -2  21   6       74.54       57.24    113.48 o 
  -1  21   6      648.99      856.30    162.83 o 
   0  21   6      692.41      804.75    150.75 o 
   1  21   6      470.85      406.70    158.44 o 
   2  21   6       11.46      -41.46     89.35 o 
   3  21   6      602.94      683.60    121.75 o 
   4  21   6        0.55      -84.98     86.27 o 
   5  21   6      263.61      219.56    110.28 o 
   6  21   6       86.25      -85.47     85.47 o 
   7  21   6        8.69      -88.67     88.67 o 
   8  21   6        3.68       66.81     92.85 o 
   9  21   6       65.53      -84.61     84.61 o 
  -8  22   6       31.96       16.87    102.09 o 
  -7  22   6        1.26     -102.16    191.03 o 
  -6  22   6      358.76      409.12    145.84 o 
  -5  22   6        2.33     -102.38    102.38 o 
  -4  22   6      107.16       -9.06    126.10 o 
  -3  22   6      285.17      349.79    140.71 o 
  -2  22   6      250.01      128.41    124.25 o 
  -1  22   6      330.75      563.30    178.25 o 
   0  22   6       16.52      -34.70    110.96 o 
   1  22   6      411.20      378.72    138.78 o 
   2  22   6      494.06      418.95    226.59 o 
   3  22   6       32.47        7.76     97.80 o 
   4  22   6       74.16     -140.47    243.54 o 
   5  22   6       34.04     -109.86    109.86 o 
   6  22   6        7.43      -43.77     97.74 o 
   7  22   6      120.75       36.01     98.16 o 
   8  22   6       24.23      -36.45     98.75 o 
  -7  23   6      169.71      240.05    146.47 o 
  -6  23   6        0.38     -120.92    120.92 o 
  -5  23   6       37.98      -10.44    119.60 o 
  -4  23   6       31.57     -165.75    165.75 o 
  -3  23   6      158.76       57.73    121.16 o 
  -2  23   6      369.74      497.60    239.87 o 
  -1  23   6       59.32     -109.18    119.95 o 
   0  23   6      704.19      556.81    239.22 o 
   1  23   6        4.98     -101.12    120.48 o 
   2  23   6      341.74      573.88    249.12 o 
   3  23   6      326.08      469.83    144.26 o 
   4  23   6       10.30     -117.13    122.44 o 
   5  23   6        8.14     -116.99    116.99 o 
   6  23   6      123.14       53.60    132.08 o 
   7  23   6        0.15      -92.48     92.48 o 
  -5  24   6        0.32      -86.73    118.82 o 
  -4  24   6       30.23      -69.37    132.29 o 
  -3  24   6        9.04       20.70    128.92 o 
  -2  24   6      148.96      -10.32    133.94 o 
  -1  24   6      456.88      427.50    176.55 o 
   0  24   6        0.99      -22.37    120.47 o 
   1  24   6      275.69      282.28    138.77 o 
   2  24   6       99.30     -106.76    106.76 o 
   3  24   6        5.19     -101.86    125.99 o 
   4  24   6       73.10     -157.91    157.91 o 
   5  24   6       39.90     -119.83    119.83 o 
  -3  25   6      229.61      300.56    185.67 o 
  -2  25   6      211.16      134.12    137.21 o 
  -1  25   6       38.89      168.23    144.97 o 
   0  25   6       58.57      -96.30    127.28 o 
   1  25   6        0.18       64.58    134.01 o 
   2  25   6       74.01      124.65    127.79 o 
   3  25   6      125.85     -171.72    179.54 o 
 -15   1   7        3.81      -40.25     89.74 o 
 -14   1   7      261.52      279.45    106.67 o 
 -13   1   7       89.90      110.88     77.12 o 
 -12   1   7        0.20      -31.65     66.15 o 
 -11   1   7      630.26      810.95    156.69 o 
 -10   1   7        0.31       11.44     59.74 o 
  -9   1   7      483.92      321.00     74.89 o 
  -8   1   7       32.75      -44.45     44.45 o 
  -7   1   7      609.77      670.20     65.34 o 
  -6   1   7      445.53      317.59     45.67 o 
  -5   1   7     4922.22     4925.53     98.13 o 
  -4   1   7    12489.25    11455.96    151.86 o 
  -3   1   7      163.31       39.98     23.62 o 
  -2   1   7     1985.20     1214.54     33.96 o 
  -1   1   7    31129.58    34308.21    284.49 o 
   0   1   7    38116.25    37993.32    418.27 o 
   1   1   7     3094.17     3806.97     60.23 o 
   2   1   7     5603.83     5927.35     99.96 o 
   3   1   7     1190.07      869.56     92.33 o 
   4   1   7        4.08       12.43     18.45 o 
   5   1   7      561.78      845.20     40.29 o 
   6   1   7      528.47      959.99     87.37 o 
   7   1   7       13.91       14.62     37.00 o 
   8   1   7     2271.18     2078.96     75.58 o 
   9   1   7      412.62      551.93     73.75 o 
  10   1   7        7.08       -1.63     77.47 o 
  11   1   7        0.34       19.81     83.65 o 
  12   1   7       81.41      234.07     98.42 o 
  13   1   7       10.00      -89.04     89.04 o 
  14   1   7      293.49      197.27    162.87 o 
  15   1   7        1.67       91.21    158.70 o 
 -15   2   7       12.69      -88.51     88.51 o 
 -14   2   7       20.09       76.38     85.95 o 
 -13   2   7       10.86       12.51     87.94 o 
 -12   2   7      104.20       82.20    131.10 o 
 -11   2   7      212.46      366.36     95.93 o 
 -10   2   7        1.49       -5.50     66.43 o 
  -9   2   7      126.91        0.29     60.20 o 
  -8   2   7      982.05     1140.73    100.00 o 
  -7   2   7       45.39      -13.93     34.72 o 
  -6   2   7     8116.25     7192.36    143.12 o 
  -5   2   7      264.45      680.45     54.10 o 
  -4   2   7    20143.24    19513.14    221.10 o 
  -3   2   7      401.91      480.40     64.62 o 
  -2   2   7    31905.13    33128.29    279.46 o 
  -1   2   7       82.64      250.63     46.66 o 
   0   2   7     2498.96     2510.77     54.58 o 
   1   2   7    81260.83    80908.46    684.93 o 
   2   2   7     1342.42     1016.69     44.42 o 
   3   2   7     3166.78     3037.05     68.57 o 
   4   2   7       54.84        6.50     25.52 o 
   5   2   7      552.85      382.54     41.88 o 
   6   2   7     3174.72     2599.55     57.24 o 
   7   2   7       23.65       14.30     30.40 o 
   8   2   7      318.19      362.90     43.99 o 
   9   2   7      550.91      759.71     77.46 o 
  10   2   7      123.65      -13.75     61.34 o 
  11   2   7     1209.15     1658.80    153.25 o 
  12   2   7      287.15       51.43     89.70 o 
  13   2   7      848.09      823.98    206.38 o 
  14   2   7       39.20      -53.53     97.06 o 
  15   2   7       13.03      -43.62    104.48 o 
 -15   3   7      291.47      209.35    135.73 o 
 -14   3   7        0.04      -40.37    110.22 o 
 -13   3   7      178.60       54.69    126.54 o 
 -12   3   7      232.72       84.30     86.06 o 
 -11   3   7        6.43      -22.57     75.14 o 
 -10   3   7      413.12      229.61     75.64 o 
  -9   3   7     1462.97     2018.33    129.66 o 
  -8   3   7     2299.87     1911.77     85.77 o 
  -7   3   7        1.06      -20.32     27.42 o 
  -6   3   7      120.28       86.58     30.08 o 
  -5   3   7     5101.96     5004.09    131.07 o 
  -4   3   7     2334.32     1375.28     59.94 o 
  -3   3   7      848.29      100.83     30.70 o 
  -2   3   7     8176.51     9998.55    127.32 o 
  -1   3   7      848.72      764.47     77.15 o 
   0   3   7       41.82       -3.31     19.94 o 
   1   3   7     9584.71     8866.33    108.29 o 
   2   3   7      912.50     1055.74     44.08 o 
   3   3   7     2536.46     2550.39     64.98 o 
   4   3   7     2806.05     3261.99     75.91 o 
   5   3   7       79.88      -16.34     24.48 o 
   6   3   7     6752.66     5428.57    104.66 o 
   7   3   7      314.91      211.17     39.76 o 
   8   3   7     1166.66     1090.12     60.87 o 
   9   3   7       97.51       39.83     50.47 o 
  10   3   7       83.04       -2.00     54.30 o 
  11   3   7      533.66      708.28     79.22 o 
  12   3   7       49.12       45.56     89.94 o 
  13   3   7       17.82       54.60     91.57 o 
  14   3   7      283.17      293.94    117.10 o 
  15   3   7        2.39      -64.44    110.74 o 
 -15   4   7        6.98       75.42    122.60 o 
 -14   4   7       51.65     -103.64    103.64 o 
 -13   4   7      217.86      340.92    156.35 o 
 -12   4   7       16.27      -43.59     99.13 o 
 -11   4   7      205.13      404.88    121.31 o 
 -10   4   7      717.87      364.68    100.33 o 
  -9   4   7     3003.05     2769.43    154.27 o 
  -8   4   7     2186.74     1990.53    102.74 o 
  -7   4   7      506.88      530.24     73.57 o 
  -6   4   7     1876.98     2430.63     98.55 o 
  -5   4   7       96.09      222.52     81.75 o 
  -4   4   7       42.43        6.09     33.12 o 
  -3   4   7     7446.21     4933.48    101.20 o 
  -2   4   7      281.37      239.34     44.94 o 
  -1   4   7     1258.05      739.58     36.32 o 
   0   4   7     4450.75     4366.29     72.74 o 
   1   4   7      688.77      876.56     43.88 o 
   2   4   7      717.09      421.41     26.70 o 
   3   4   7     4702.57     4212.21     85.94 o 
   4   4   7    12582.30    12005.10    141.44 o 
   5   4   7     5524.29     4549.82     79.33 o 
   6   4   7     2348.73     1660.08     53.76 o 
   7   4   7      807.30     1277.52     69.31 o 
   8   4   7      189.22      340.42     47.66 o 
   9   4   7     1295.86     1393.11     79.81 o 
  10   4   7      341.94      546.22     72.26 o 
  11   4   7       32.79      -13.71     61.94 o 
  12   4   7      180.90      343.92    110.94 o 
  13   4   7      177.58      178.05    102.50 o 
  14   4   7      101.57      126.03    106.73 o 
  15   4   7      261.85      249.49    124.48 o 
 -15   5   7      150.02       43.74    126.86 o 
 -14   5   7      307.38      408.08    145.53 o 
 -13   5   7      124.98      126.18    114.54 o 
 -12   5   7       53.70       -9.74    102.86 o 
 -11   5   7      210.67      367.96    118.69 o 
 -10   5   7      296.34      167.33    131.86 o 
  -9   5   7      400.98      487.39    103.84 o 
  -8   5   7     3030.56     3270.76    126.82 o 
  -7   5   7     1185.79     1091.48     94.21 o 
  -6   5   7      642.29      594.28     72.24 o 
  -5   5   7     5033.99     5195.14    136.49 o 
  -4   5   7     1457.15     1502.96     73.33 o 
  -3   5   7       24.82        8.73     31.43 o 
  -2   5   7       84.28       -0.22     23.76 o 
  -1   5   7      783.31      839.13     40.64 o 
   0   5   7     8044.85     6167.65     93.37 o 
   1   5   7     4721.95     5336.11     81.89 o 
   2   5   7     1912.15     2203.29     90.48 o 
   3   5   7     2575.30     1935.47     53.96 o 
   4   5   7       69.66       41.77     28.10 o 
   5   5   7       39.96      110.12     31.99 o 
   6   5   7      379.82      384.31     41.72 o 
   7   5   7     1916.01     1718.94     60.84 o 
   8   5   7      110.31      111.45     52.07 o 
   9   5   7      543.50      615.66     69.22 o 
  10   5   7     1357.31     1575.79    121.60 o 
  11   5   7      177.62      245.17     79.41 o 
  12   5   7      126.61      220.04    111.07 o 
  13   5   7       44.33      -41.25     92.05 o 
  14   5   7      162.33      157.25    115.25 o 
  15   5   7       12.63      -88.85    104.96 o 
 -15   6   7        2.51     -119.10    119.10 o 
 -14   6   7      121.12       73.06    128.81 o 
 -13   6   7      446.81      347.47    134.14 o 
 -12   6   7       10.92      -77.01     99.74 o 
 -11   6   7     1089.38     1638.74    183.98 o 
 -10   6   7      765.12      964.58    136.71 o 
  -9   6   7      189.24      212.97     68.53 o 
  -8   6   7     4239.40     3933.16    139.38 o 
  -7   6   7      606.88      691.41    108.36 o 
  -6   6   7       22.78      -42.81     42.81 o 
  -5   6   7     9509.95    11392.32    216.52 o 
  -4   6   7     5387.07     4256.97    118.75 o 
  -3   6   7     6940.75     6809.77    146.97 o 
  -2   6   7    24070.05    23614.24    251.42 o 
  -1   6   7    15608.64    15073.90    176.53 o 
   0   6   7     3471.12     3791.84     72.96 o 
   1   6   7      760.06      516.36     48.64 o 
   2   6   7       91.75      126.15     31.27 o 
   3   6   7     7950.32     7481.37    109.76 o 
   4   6   7    10261.98    10025.14    130.98 o 
   5   6   7    11577.58    11604.47    148.61 o 
   6   6   7     4390.25     4527.91     87.63 o 
   7   6   7     7423.22     7668.24    124.60 o 
   8   6   7     1858.45     1887.66    112.02 o 
   9   6   7       71.40      -35.65     56.61 o 
  10   6   7      826.88     1296.19    138.33 o 
  11   6   7       54.70      -30.35     67.21 o 
  12   6   7      688.03      793.91    258.00 o 
  13   6   7      396.98      407.59    127.83 o 
  14   6   7       42.18       91.14    102.47 o 
  15   6   7      274.08      247.96    132.85 o 
 -15   7   7       23.10     -112.89    112.89 o 
 -14   7   7      191.31      149.01    127.60 o 
 -13   7   7       46.39       84.66    116.33 o 
 -12   7   7      670.42      628.07    156.49 o 
 -11   7   7     2331.07     2657.84    212.83 o 
 -10   7   7      980.49      965.44    153.62 o 
  -9   7   7      885.89      999.54    102.02 o 
  -8   7   7      317.46      438.68     81.85 o 
  -7   7   7     8879.22     7994.39    192.13 o 
  -6   7   7      243.41      102.84     53.17 o 
  -5   7   7      764.64      726.30     75.93 o 
  -4   7   7     2895.70     2510.86    154.80 o 
  -3   7   7        5.93      -36.89     36.89 o 
  -2   7   7    11185.47     7826.52    160.04 o 
  -1   7   7    11499.92    13289.03    284.79 o 
   0   7   7     3698.62     2576.43     62.65 o 
   1   7   7       80.70      143.48     29.22 o 
   2   7   7        1.11       13.47     24.65 o 
   3   7   7    20053.07    21424.64    224.55 o 
   4   7   7    13585.41    12976.21    157.43 o 
   5   7   7    11039.97    11196.90    187.55 o 
   6   7   7     9779.10    10262.83    143.44 o 
   7   7   7      134.96      126.05     50.84 o 
   8   7   7     3491.64     3098.98    124.87 o 
   9   7   7      332.58      345.38     76.92 o 
  10   7   7       45.47      -46.55     64.89 o 
  11   7   7       27.38       52.81     73.04 o 
  12   7   7       38.68       79.21     75.97 o 
  13   7   7       62.08      -81.75     99.23 o 
  14   7   7      395.18      552.65    133.02 o 
  15   7   7       21.68       -5.94    105.82 o 
 -15   8   7        2.05       13.15    123.77 o 
 -14   8   7      414.35      532.31    158.16 o 
 -13   8   7       73.40      -36.24    113.02 o 
 -12   8   7      252.81       53.88    179.68 o 
 -11   8   7     2353.34     2422.67    211.48 o 
 -10   8   7     1730.77     2480.46    200.65 o 
  -9   8   7       53.81       13.78     65.81 o 
  -8   8   7     2386.59     2019.29    105.14 o 
  -7   8   7     1708.48     1582.64    134.96 o 
  -6   8   7     6386.76     7141.96    175.41 o 
  -5   8   7        2.02      -21.82     45.13 o 
  -4   8   7     1598.46     1561.52     84.34 o 
  -3   8   7     3743.33     3415.59    215.37 o 
  -2   8   7      704.68     1104.73     81.11 o 
  -1   8   7    13693.64    13841.98    201.25 o 
   0   8   7      759.94      743.71     58.88 o 
   1   8   7     9128.57     7241.59    131.26 o 
   2   8   7     9250.81     8629.11    118.62 o 
   3   8   7      746.60      685.13     77.71 o 
   4   8   7     1334.24     1705.01    100.41 o 
   5   8   7     1818.52     1727.85     53.87 o 
   6   8   7       21.89       70.46     45.84 o 
   7   8   7     2367.95     2428.65     97.04 o 
   8   8   7      254.90      288.82     93.32 o 
   9   8   7     2700.40     2769.39    154.57 o 
  10   8   7      644.47      616.60     96.65 o 
  11   8   7       90.36      181.76     83.07 o 
  12   8   7      294.48      328.10     96.97 o 
  13   8   7       89.70      106.40    111.82 o 
  14   8   7        7.56      -66.54     97.00 o 
 -14   9   7       25.46     -104.35    104.35 o 
 -13   9   7       46.72     -101.57    101.57 o 
 -12   9   7      605.49      535.82    141.67 o 
 -11   9   7      357.44      275.14    113.49 o 
 -10   9   7     4443.87     5308.16    235.64 o 
  -9   9   7     1986.60     1970.44    122.11 o 
  -8   9   7      705.84      696.30     89.66 o 
  -7   9   7       46.46       54.37     56.56 o 
  -6   9   7      285.25      257.35     67.45 o 
  -5   9   7     3644.90     3774.10    124.12 o 
  -4   9   7     2534.07     2602.40    102.42 o 
  -3   9   7     4162.92     4211.07    124.03 o 
  -2   9   7     3988.85     4529.48    206.03 o 
  -1   9   7     5171.84     3904.29    117.60 o 
   0   9   7    16721.82    15708.85    222.33 o 
   1   9   7     2767.39     2558.15     80.90 o 
   2   9   7       21.61        0.50     38.76 o 
   3   9   7     3792.65     3890.63    104.08 o 
   4   9   7     6356.02     5749.65    133.43 o 
   5   9   7     2625.72     2587.99     87.72 o 
   6   9   7     5975.30     5370.51    125.42 o 
   7   9   7     1465.95     1754.44    158.93 o 
   8   9   7     1255.75     1428.16    115.44 o 
   9   9   7      237.44      233.90     81.74 o 
  10   9   7       22.29       18.72     73.75 o 
  11   9   7     1657.50     1775.46    141.33 o 
  12   9   7      559.37      641.57    109.98 o 
  13   9   7      270.60      273.79    121.72 o 
  14   9   7      160.01      322.52    132.38 o 
 -14  10   7       58.56      -69.08    114.21 o 
 -13  10   7      352.50      456.75    194.80 o 
 -12  10   7       46.61      126.64    147.62 o 
 -11  10   7     2889.51     3082.18    191.11 o 
 -10  10   7     1172.49     1426.01    173.07 o 
  -9  10   7      821.05      748.79    112.13 o 
  -8  10   7     2220.52     2711.70    122.73 o 
  -7  10   7        1.37      -52.59     56.94 o 
  -6  10   7     3526.50     3350.97    123.36 o 
  -5  10   7    14593.35    14168.87    261.56 o 
  -4  10   7       71.03      147.82     58.96 o 
  -3  10   7     9027.47    10444.29    208.74 o 
  -2  10   7      717.67      750.65     79.42 o 
  -1  10   7        9.29       29.35     42.61 o 
   0  10   7      223.92      235.85     48.78 o 
   1  10   7       31.43      -39.62     39.62 o 
   2  10   7     5863.62     5906.01    126.42 o 
   3  10   7     6213.13     5694.57    125.36 o 
   4  10   7    17037.54    16047.24    236.24 o 
   5  10   7    12796.46    12514.25    204.88 o 
   6  10   7     1335.42     1438.84    138.16 o 
   7  10   7     1247.87     1800.33    122.50 o 
   8  10   7      177.29      159.27     72.71 o 
   9  10   7      507.73      421.41     90.12 o 
  10  10   7     1752.16     2220.06    154.17 o 
  11  10   7       20.34      -72.72     72.72 o 
  12  10   7      471.29      598.40    137.36 o 
  13  10   7      613.87      793.31    149.06 o 
  14  10   7      118.73       11.14    111.53 o 
 -14  11   7        6.01     -112.91    112.91 o 
 -13  11   7       14.12      -26.53    179.54 o 
 -12  11   7      958.31     1403.43    192.99 o 
 -11  11   7       93.99      -46.03    129.64 o 
 -10  11   7      170.34      -22.47    110.37 o 
  -9  11   7     1945.54     1906.75    128.17 o 
  -8  11   7       39.68      190.80     76.48 o 
  -7  11   7     1859.19     2116.14    107.91 o 
  -6  11   7     5667.20     4795.33    150.89 o 
  -5  11   7     1205.83     1074.97     95.53 o 
  -4  11   7     2092.86     2421.32    104.72 o 
  -3  11   7       34.01       59.90     58.70 o 
  -2  11   7     7753.00     6774.54    173.07 o 
  -1  11   7     4989.17     3871.77    124.31 o 
   0  11   7      563.00      477.13     60.03 o 
   1  11   7     5574.63     5494.53    126.77 o 
   2  11   7      921.35      776.11     71.61 o 
   3  11   7     9782.46     9980.08    177.78 o 
   4  11   7    14576.37    14343.70    247.55 o 
   5  11   7      125.95       90.30     53.10 o 
   6  11   7      298.81      475.73     65.55 o 
   7  11   7      673.67      626.83     89.86 o 
   8  11   7     1694.49     1808.02    157.42 o 
   9  11   7     3339.18     3364.57    147.56 o 
  10  11   7        6.14      -74.56     74.56 o 
  11  11   7     1114.53     1172.21    129.82 o 
  12  11   7      193.46      107.57     91.07 o 
  13  11   7       83.22      -50.33     90.84 o 
  14  11   7      282.36      373.43    192.31 o 
 -13  12   7      237.28      133.94    133.57 o 
 -12  12   7        1.60      -21.93    161.56 o 
 -11  12   7     1106.67      997.83    165.79 o 
 -10  12   7      596.43      669.35    237.52 o 
  -9  12   7     1374.10     1748.40    186.01 o 
  -8  12   7     3307.34     3510.71    142.51 o 
  -7  12   7       92.80      253.85     78.41 o 
  -6  12   7     2778.24     2679.21    161.18 o 
  -5  12   7     1195.04     1583.04    103.51 o 
  -4  12   7      269.29      430.48     84.45 o 
  -3  12   7     2330.51     1773.45     97.38 o 
  -2  12   7        1.51      -55.02     55.02 o 
  -1  12   7     1958.85     1766.43     96.26 o 
   0  12   7     6058.61     6017.78    137.57 o 
   1  12   7     1465.32     1656.98    121.00 o 
   2  12   7    13034.30    12306.70    206.37 o 
   3  12   7     1529.03     1773.51     80.96 o 
   4  12   7     1546.56     1495.80     87.57 o 
   5  12   7     2239.88     2018.83     88.16 o 
   6  12   7      366.30      381.90     65.99 o 
   7  12   7     4301.87     4887.74    165.91 o 
   8  12   7     1549.15     1874.07    172.39 o 
   9  12   7       98.17        8.29     77.12 o 
  10  12   7     1152.69     1134.10    127.16 o 
  11  12   7      189.86       87.91     91.82 o 
  12  12   7      293.16      178.98     98.19 o 
  13  12   7      447.13      340.13    138.83 o 
 -13  13   7       73.70     -104.40    104.40 o 
 -12  13   7      717.86      880.50    169.51 o 
 -11  13   7       43.37      119.73    115.95 o 
 -10  13   7      199.55      606.15    138.10 o 
  -9  13   7      989.21     1019.49    152.91 o 
  -8  13   7      948.01      691.09    157.79 o 
  -7  13   7     3705.27     3850.78    147.55 o 
  -6  13   7      483.62      621.73     92.55 o 
  -5  13   7     2712.04     3034.35    123.85 o 
  -4  13   7     2377.37     2066.32    109.94 o 
  -3  13   7       47.34      -21.96     59.52 o 
  -2  13   7     6255.08     5990.25    166.47 o 
  -1  13   7     3153.00     3014.79    120.68 o 
   0  13   7     4692.40     4861.89    160.36 o 
   1  13   7     1137.23     1233.57     92.13 o 
   2  13   7        1.04       -4.95     57.14 o 
   3  13   7     2961.64     2861.38    101.18 o 
   4  13   7     1776.71     1935.55     91.43 o 
   5  13   7        0.42       -5.29     50.62 o 
   6  13   7     2332.89     2454.19    122.14 o 
   7  13   7        1.14       49.78     79.18 o 
   8  13   7      952.22      763.12    110.32 o 
   9  13   7     1585.97     1746.66    176.81 o 
  10  13   7      147.56      170.68     92.18 o 
  11  13   7      856.96     1146.59    139.77 o 
  12  13   7      155.71       55.28     99.87 o 
  13  13   7       24.20      -42.87     95.33 o 
 -13  14   7      207.40      111.89    130.81 o 
 -12  14   7        1.14     -104.10    104.10 o 
 -11  14   7      522.90      393.75    139.22 o 
 -10  14   7      592.56      635.85    156.07 o 
  -9  14   7      148.54      -67.85    101.36 o 
  -8  14   7     2074.92     2177.92    275.05 o 
  -7  14   7        1.01      -19.12     94.90 o 
  -6  14   7     1339.17     1320.49    119.29 o 
  -5  14   7     5726.49     6597.65    182.85 o 
  -4  14   7      945.05     1093.06    108.35 o 
  -3  14   7     3445.46     2554.47    117.29 o 
  -2  14   7     1038.06     1163.94    108.78 o 
  -1  14   7     6845.42     5687.07    167.66 o 
   0  14   7     8850.62     9037.13    210.68 o 
   1  14   7      469.66      373.16     71.49 o 
   2  14   7     7953.30     7308.20    233.03 o 
   3  14   7      691.62      781.54    126.95 o 
   4  14   7     1221.85     1226.12     92.45 o 
   5  14   7     4545.85     4174.10    175.89 o 
   6  14   7       40.18       72.62     76.16 o 
   7  14   7     4444.88     4320.17    166.74 o 
   8  14   7      850.34      703.59    106.64 o 
   9  14   7      951.74     1416.73    138.56 o 
  10  14   7     2313.95     2563.41    188.13 o 
  11  14   7      373.09      408.76    115.48 o 
  12  14   7      134.43      116.34     94.44 o 
  13  14   7      171.11      -22.33    113.31 o 
 -12  15   7      102.93      -38.64    124.39 o 
 -11  15   7        0.50     -111.71    114.28 o 
 -10  15   7      390.90      224.61    130.46 o 
  -9  15   7      336.02      282.83    130.27 o 
  -8  15   7       37.49      -79.18     99.33 o 
  -7  15   7     1178.41     1519.47    231.53 o 
  -6  15   7      602.06     1167.46    154.01 o 
  -5  15   7     1790.80     1855.93    130.94 o 
  -4  15   7     5301.07     5257.79    167.31 o 
  -3  15   7      451.96      636.31    144.08 o 
  -2  15   7     1484.89     1804.56    188.76 o 
  -1  15   7     1034.87     1158.56    114.04 o 
   0  15   7     1875.11     1955.04    121.28 o 
   1  15   7     2981.85     3044.77    158.10 o 
   2  15   7      948.67     1254.71    121.24 o 
   3  15   7     1724.37     1827.50    133.23 o 
   4  15   7       96.08       93.20     63.50 o 
   5  15   7     1405.14     1965.19    119.70 o 
   6  15   7     4679.43     4577.39    272.19 o 
   7  15   7       92.35       48.14     81.98 o 
   8  15   7      226.27      376.68     95.24 o 
   9  15   7      590.75      591.93    112.61 o 
  10  15   7       44.70      136.67     92.52 o 
  11  15   7      609.58      777.60    130.78 o 
  12  15   7      101.34      -86.82     86.82 o 
 -12  16   7        8.63      -12.73    126.86 o 
 -11  16   7      434.34      318.52    145.10 o 
 -10  16   7      156.55      343.92    136.73 o 
  -9  16   7        4.11      -30.46    108.24 o 
  -8  16   7      741.28      797.40    152.11 o 
  -7  16   7      125.60      206.34    116.28 o 
  -6  16   7     1004.53     1382.90    173.90 o 
  -5  16   7     1791.13     2129.34    193.78 o 
  -4  16   7     4856.07     5187.45    171.75 o 
  -3  16   7     5962.37     6272.40    293.52 o 
  -2  16   7      848.66     1153.88    183.04 o 
  -1  16   7     1708.80     2035.70    125.00 o 
   0  16   7     7238.83     6321.96    183.70 o 
   1  16   7      461.49      416.22     93.41 o 
   2  16   7     2173.25     1956.62    109.32 o 
   3  16   7     2097.84     2155.68    102.55 o 
   4  16   7      651.10      703.42     89.75 o 
   5  16   7     1781.18     1961.50    147.14 o 
   6  16   7       28.93      -73.81     77.52 o 
   7  16   7     2046.58     2040.72    250.79 o 
   8  16   7     1236.08     1521.35    144.85 o 
   9  16   7       88.22      -22.87     84.03 o 
  10  16   7      675.54      752.17    124.01 o 
  11  16   7      137.29      180.28     99.67 o 
  12  16   7      304.78      266.39    113.40 o 
 -11  17   7       99.45       -0.19    127.81 o 
 -10  17   7      173.34       41.44    137.60 o 
  -9  17   7      174.87      -32.07    117.78 o 
  -8  17   7      135.37       34.04    115.56 o 
  -7  17   7     2403.81     2606.92    200.49 o 
  -6  17   7      629.33      669.84    146.29 o 
  -5  17   7        2.91      -26.44     96.75 o 
  -4  17   7     2450.50     2844.19    177.72 o 
  -3  17   7     1582.37     1905.63    141.62 o 
  -2  17   7     2061.09     2303.80    133.43 o 
  -1  17   7     2615.75     2323.04    174.15 o 
   0  17   7       72.85      116.84     80.93 o 
   1  17   7     1611.64     1869.02    142.43 o 
   2  17   7     1260.95     1364.98    110.04 o 
   3  17   7     2976.67     2920.47    120.84 o 
   4  17   7     1405.27     1582.65    149.45 o 
   5  17   7       96.99      -21.50     82.27 o 
   6  17   7     1311.63     1062.56    125.96 o 
   7  17   7       87.87      -69.96     78.20 o 
   8  17   7      724.88      690.80    232.72 o 
   9  17   7      642.36      743.73    124.55 o 
  10  17   7       21.62      -75.93    105.50 o 
  11  17   7      179.99      -16.86     93.44 o 
 -11  18   7      212.33       18.09    124.17 o 
 -10  18   7       45.42       10.43    115.44 o 
  -9  18   7      264.03      161.79    128.95 o 
  -8  18   7      990.29     1090.38    189.45 o 
  -7  18   7        1.31     -126.57    127.04 o 
  -6  18   7      928.11     1075.34    169.61 o 
  -5  18   7      606.29      551.53    138.65 o 
  -4  18   7      509.25      479.70    153.23 o 
  -3  18   7     2509.30     2299.90    178.22 o 
  -2  18   7      779.31     1263.37    128.65 o 
  -1  18   7      979.75     1021.22    124.51 o 
   0  18   7     1761.22     1849.48    143.81 o 
   1  18   7      268.82      333.07    171.25 o 
   2  18   7     2934.46     2732.06    182.72 o 
   3  18   7      643.04      641.42    114.53 o 
   4  18   7      526.81      743.57     96.86 o 
   5  18   7      721.43      572.75    109.43 o 
   6  18   7      117.90      -11.79     85.90 o 
   7  18   7     1449.81     1629.28    160.30 o 
   8  18   7      768.80      888.83    133.10 o 
   9  18   7       62.24      -84.11     84.11 o 
  10  18   7      210.76      159.28    103.00 o 
  11  18   7        5.48      -93.93     93.93 o 
 -10  19   7      245.94      111.29    137.83 o 
  -9  19   7      778.92     1132.73    191.84 o 
  -8  19   7       23.17       -5.82    212.77 o 
  -7  19   7      742.03      694.38    159.02 o 
  -6  19   7       61.57       15.84    132.78 o 
  -5  19   7      729.36      811.94    161.84 o 
  -4  19   7       71.41      -31.15    102.06 o 
  -3  19   7       74.22      -29.03    122.21 o 
  -2  19   7      670.84      847.73    159.30 o 
  -1  19   7      282.76      230.01    101.89 o 
   0  19   7     1476.27     1617.65    145.13 o 
   1  19   7     3638.85     3818.14    162.10 o 
   2  19   7        5.32      -19.82     87.42 o 
   3  19   7      356.66      328.76     85.09 o 
   4  19   7        1.97       -5.00     69.79 o 
   5  19   7      242.50      290.83    109.20 o 
   6  19   7     1243.98     1400.79    151.05 o 
   7  19   7      189.06       86.88     97.50 o 
   8  19   7      387.23      299.22    178.24 o 
   9  19   7      177.23       79.12     94.75 o 
  10  19   7       39.53      -89.53     89.53 o 
  -9  20   7      217.22      182.82    145.61 o 
  -8  20   7      807.69      844.12    215.91 o 
  -7  20   7        5.03     -106.63    106.63 o 
  -6  20   7      966.30     1479.56    194.52 o 
  -5  20   7      377.37      356.25    143.68 o 
  -4  20   7        6.68      -94.90    109.36 o 
  -3  20   7      290.91      302.71    127.85 o 
  -2  20   7      105.70      136.28    152.84 o 
  -1  20   7      924.03      970.09    158.26 o 
   0  20   7     1055.70     1135.01    238.84 o 
   1  20   7        8.60      129.63     90.69 o 
   2  20   7     1502.99     1819.54    152.39 o 
   3  20   7      768.08     1297.85    138.90 o 
   4  20   7     1008.35     1199.96    151.45 o 
   5  20   7     1428.16     1570.85    152.98 o 
   6  20   7      376.05      159.69    101.21 o 
   7  20   7      402.79      188.42    102.25 o 
   8  20   7       67.78      -10.13    147.35 o 
   9  20   7      101.34       -7.10     98.10 o 
  -9  21   7      222.95      100.15    108.43 o 
  -8  21   7       17.46      -98.70     98.70 o 
  -7  21   7      228.44        7.59    131.81 o 
  -6  21   7      287.92      413.46    142.58 o 
  -5  21   7      202.98       53.39    124.27 o 
  -4  21   7      868.01      897.93    163.69 o 
  -3  21   7       71.55      -21.66    113.67 o 
  -2  21   7      284.31      307.97    133.87 o 
  -1  21   7       74.61       78.90    111.28 o 
   0  21   7      152.36      131.78    200.40 o 
   1  21   7      914.49      961.15    132.80 o 
   2  21   7      482.45      598.25    116.06 o 
   3  21   7      748.62      913.27    163.05 o 
   4  21   7      801.22     1096.20    171.85 o 
   5  21   7       23.42      -16.28    105.56 o 
   6  21   7      440.10      523.07    122.11 o 
   7  21   7       49.79       34.99     92.85 o 
   8  21   7      143.43       19.78     99.90 o 
  -8  22   7      342.47      366.11    158.45 o 
  -7  22   7      115.12     -112.62    127.42 o 
  -6  22   7      114.35      132.70    137.48 o 
  -5  22   7      164.56       30.63    132.39 o 
  -4  22   7       53.84      -71.18    127.16 o 
  -3  22   7      598.21      719.96    163.17 o 
  -2  22   7      166.02      157.99    124.07 o 
  -1  22   7      179.56      261.98    173.29 o 
   0  22   7      290.23      271.32    132.24 o 
   1  22   7       10.74      -44.29    108.40 o 
   2  22   7      819.66      845.53    162.49 o 
   3  22   7      267.48      277.06    110.63 o 
   4  22   7      293.10      248.33    141.11 o 
   5  22   7       79.21      -50.60    126.00 o 
   6  22   7       73.72       84.28    112.74 o 
   7  22   7      104.75      -34.68     95.96 o 
  -6  23   7       95.53      -86.94    138.60 o 
  -5  23   7       66.06       -5.21    132.94 o 
  -4  23   7      221.26      364.88    151.42 o 
  -3  23   7       24.21     -118.96    118.96 o 
  -2  23   7      155.62     -106.65    115.89 o 
  -1  23   7      301.67      240.15    135.13 o 
   0  23   7        7.37      -74.44    102.46 o 
   1  23   7      140.89       77.18    128.56 o 
   2  23   7        1.14      -24.99    131.14 o 
   3  23   7      382.36      432.59    211.07 o 
   4  23   7       88.47      -68.87    126.94 o 
   5  23   7       43.55      -97.33    124.03 o 
   6  23   7      122.15        3.85    180.71 o 
  -5  24   7       60.72     -119.66    119.66 o 
  -4  24   7       87.95      -30.15    121.61 o 
  -3  24   7      335.84      535.87    169.23 o 
  -2  24   7       39.00       -8.30    140.99 o 
  -1  24   7      229.35      316.75    142.29 o 
   0  24   7      235.55      265.15    134.88 o 
   1  24   7       14.49      106.68    136.10 o 
   2  24   7       72.00     -108.69    108.69 o 
   3  24   7        0.33      -35.18    178.76 o 
   4  24   7      102.88      214.21    211.34 o 
   5  24   7      233.75       69.14    135.50 o 
  -3  25   7       55.86       44.28    141.86 o 
  -2  25   7       40.86      134.67    148.79 o 
  -1  25   7      164.86      105.42    132.23 o 
   0  25   7      153.47      335.42    143.36 o 
   1  25   7      283.40      283.20    154.93 o 
   2  25   7       37.36     -170.42    181.88 o 
   3  25   7        1.25      198.31    206.39 o 
 -15   0   8      903.49      555.85    173.43 o 
 -14   0   8       33.91      -28.70    123.70 o 
 -13   0   8      350.42      140.81    137.07 o 
 -12   0   8      612.20      758.30    143.91 o 
 -11   0   8     4393.46     5375.95    308.57 o 
 -10   0   8       27.86      -59.52     59.52 o 
  -9   0   8      766.68      291.92     94.77 o 
  -8   0   8    11537.51    12002.07    404.73 o 
  -7   0   8    18311.17    16300.57    356.26 o 
  -6   0   8      680.15      560.69     88.33 o 
  -5   0   8    14043.54    15854.88    257.89 o 
  -4   0   8      271.54      292.22     50.51 o 
  -3   0   8     3522.91     2723.05    110.58 o 
  -2   0   8    43263.68    43405.69    431.56 o 
  -1   0   8     1131.36      845.90     35.66 o 
   0   0   8      157.18       51.66     33.71 o 
   1   0   8      187.37       38.63     28.12 o 
   2   0   8     3813.85     4013.50     96.09 o 
   3   0   8    43751.14    40108.13    570.42 o 
   4   0   8     1429.76      668.07     44.01 o 
   5   0   8      680.94      503.85     52.96 o 
   6   0   8      511.88      772.31     65.27 o 
   7   0   8      882.44     1225.11     98.63 o 
   8   0   8      372.50      241.07     98.11 o 
   9   0   8     2218.79     2057.78    111.37 o 
  10   0   8      209.19      426.86    138.91 o 
  11   0   8      142.01      -56.29    120.14 o 
  12   0   8        4.09       -6.25    120.13 o 
  13   0   8     1260.28     1169.79    208.99 o 
 -15   1   8       38.62       36.34     92.40 o 
 -14   1   8      694.66      866.11    123.70 o 
 -13   1   8      549.44      397.82     93.32 o 
 -12   1   8     1758.67     1888.13    149.55 o 
 -11   1   8     1246.20     1609.39    143.13 o 
 -10   1   8      219.84        8.38     70.65 o 
  -9   1   8     2302.38     2049.15    108.88 o 
  -8   1   8      260.46      113.56     66.18 o 
  -7   1   8       26.90      -16.85     41.64 o 
  -6   1   8    15977.83    17638.41    310.39 o 
  -5   1   8     4598.91     3389.94     98.21 o 
  -4   1   8    34100.29    33888.04    340.96 o 
  -3   1   8    11400.35    12340.04    156.25 o 
  -2   1   8     4853.74     4520.15     75.41 o 
  -1   1   8     6166.05     7185.56     79.99 o 
   0   1   8     2159.34     2807.85     61.34 o 
   1   1   8     1090.90     1094.15     34.88 o 
   2   1   8     4077.57     4791.11     87.48 o 
   3   1   8      393.64      440.07     53.35 o 
   4   1   8     7354.90     8236.69    140.75 o 
   5   1   8        2.26       -6.28     25.01 o 
   6   1   8     2209.21     2517.02     77.40 o 
   7   1   8    14815.70    13971.30    193.95 o 
   8   1   8      741.61      862.74     66.44 o 
   9   1   8      677.62      759.32     84.23 o 
  10   1   8     2766.05     3080.77    154.61 o 
  11   1   8     2123.39     2612.58    156.86 o 
  12   1   8      938.30      986.07    136.70 o 
  13   1   8      209.88      322.87    170.68 o 
  14   1   8     1040.00     1061.38    216.54 o 
  15   1   8      341.74      223.85    169.38 o 
 -15   2   8     1149.22     1366.71    148.36 o 
 -14   2   8      122.22      -74.24     90.05 o 
 -13   2   8     1123.52     1490.63    129.62 o 
 -12   2   8     1084.36     1119.33    132.75 o 
 -11   2   8     3720.53     3774.10    161.11 o 
 -10   2   8     7606.70     7781.31    239.36 o 
  -9   2   8      475.83      235.66     76.76 o 
  -8   2   8     9394.92     7937.83    257.67 o 
  -7   2   8     3555.16     3756.14    211.02 o 
  -6   2   8     1667.30     1447.18     67.76 o 
  -5   2   8    43763.10    45407.98    444.41 o 
  -4   2   8     4944.83     5083.15     97.42 o 
  -3   2   8     7978.76     9829.61    153.66 o 
  -2   2   8    17515.10    17764.56    179.38 o 
  -1   2   8    14921.01    13334.38    246.52 o 
   0   2   8    52023.68    54785.97    482.56 o 
   1   2   8     8778.59     9305.97     98.78 o 
   2   2   8    14030.91    13502.90    175.52 o 
   3   2   8    21297.46    20444.81    267.57 o 
   4   2   8      606.54      457.66     41.99 o 
   5   2   8    27776.06    26214.27    264.10 o 
   6   2   8     6851.79     6530.44     98.25 o 
   7   2   8      490.79      200.13     35.43 o 
   8   2   8     5400.79     6225.07    148.98 o 
   9   2   8       35.56       32.08     57.79 o 
  10   2   8     3924.59     3773.57    216.96 o 
  11   2   8     1902.08     2139.45    212.26 o 
  12   2   8       33.17      138.37    147.23 o 
  13   2   8     2094.03     2541.44    168.40 o 
  14   2   8       78.73      -92.29     96.97 o 
  15   2   8      421.79      560.87    138.47 o 
 -15   3   8      109.53       85.36    120.60 o 
 -14   3   8      762.20      666.11    170.96 o 
 -13   3   8      104.56      186.31     90.77 o 
 -12   3   8     1824.69     2077.44    162.16 o 
 -11   3   8     1736.84     1987.06    229.71 o 
 -10   3   8       27.67      107.40     77.15 o 
  -9   3   8     6207.97     6610.85    187.38 o 
  -8   3   8     2771.02     2786.17    102.52 o 
  -7   3   8     3001.31     3189.34    102.16 o 
  -6   3   8     3382.04     2971.33    123.18 o 
  -5   3   8      377.55      536.29     58.27 o 
  -4   3   8     4032.73     4463.89    119.32 o 
  -3   3   8      741.31      901.38     59.33 o 
  -2   3   8    10448.27    11301.47    122.73 o 
  -1   3   8    89827.15    91479.37    777.85 o 
   0   3   8      564.36      272.35     29.42 o 
   1   3   8     2054.90     1378.19     40.51 o 
   2   3   8     7798.71     8075.49    125.87 o 
   3   3   8      207.02      258.75     37.31 o 
   4   3   8     1119.13     1235.27     54.73 o 
   5   3   8     9026.40     8716.31    116.65 o 
   6   3   8     7692.73     7373.22    142.50 o 
   7   3   8      104.04      -27.82     31.65 o 
   8   3   8      131.86      142.96     48.52 o 
   9   3   8     6235.42     5775.35    135.54 o 
  10   3   8     1423.61     1599.30    103.48 o 
  11   3   8        1.70      -37.35    116.88 o 
  12   3   8      982.83      994.22    145.08 o 
  13   3   8       78.62      111.93    362.61 o 
  14   3   8      504.15      480.39    131.19 o 
  15   3   8      651.55      777.74    210.43 o 
 -15   4   8      153.83      178.72    126.23 o 
 -14   4   8        1.94     -112.57    112.57 o 
 -13   4   8     2400.26     2966.36    442.39 o 
 -12   4   8      563.39      650.30    147.00 o 
 -11   4   8      389.25      273.38    115.43 o 
 -10   4   8     4569.17     3825.06    193.36 o 
  -9   4   8      666.58      727.08    111.70 o 
  -8   4   8     2806.51     3028.76    124.10 o 
  -7   4   8     6250.20     5574.76    157.76 o 
  -6   4   8     1590.90     1510.08     82.31 o 
  -5   4   8    12669.39    10740.28    209.11 o 
  -4   4   8     2151.95     1863.11     77.52 o 
  -3   4   8    31924.55    31429.97    358.72 o 
  -2   4   8    21194.11    21565.40    231.00 o 
  -1   4   8     2999.08     3190.31    102.49 o 
   0   4   8    11340.35    12384.11    147.40 o 
   1   4   8    18313.61    19519.57    203.79 o 
   2   4   8     1173.89     1211.27     50.80 o 
   3   4   8     2791.19     3297.82     79.68 o 
   4   4   8     3083.54     2735.74     75.99 o 
   5   4   8       76.73       59.14     27.55 o 
   6   4   8     3635.17     3915.81     79.30 o 
   7   4   8     4236.79     3996.97     84.50 o 
   8   4   8     5535.82     5109.35    196.13 o 
   9   4   8     2392.69     2030.46     85.67 o 
  10   4   8     1847.63     2127.91    142.64 o 
  11   4   8     1649.38     1855.62    194.01 o 
  12   4   8       31.19       54.83    199.36 o 
  13   4   8     1060.30     1152.46    154.71 o 
  14   4   8      125.47      -25.68     98.71 o 
  15   4   8      149.69        1.88    109.03 o 
 -15   5   8       13.00      -94.60    103.47 o 
 -14   5   8      523.09      425.13    147.62 o 
 -13   5   8       15.69       -2.07    115.24 o 
 -12   5   8      727.17      792.09    152.71 o 
 -11   5   8     4161.21     3382.03    193.47 o 
 -10   5   8      954.61     1060.64    191.54 o 
  -9   5   8      893.80     1025.15    106.98 o 
  -8   5   8      895.16      984.62     96.61 o 
  -7   5   8        2.44       61.14     53.85 o 
  -6   5   8     1285.93     1222.31     89.65 o 
  -5   5   8     1144.34     1525.64     85.96 o 
  -4   5   8     2442.68     3540.38    110.91 o 
  -3   5   8     1927.75     2291.79     73.18 o 
  -2   5   8      361.54       68.63     30.01 o 
  -1   5   8    15585.70    12583.64    156.18 o 
   0   5   8     7016.40     4843.83     83.47 o 
   1   5   8     8481.53     8429.52    113.63 o 
   2   5   8    58358.70    59866.88    529.01 o 
   3   5   8      204.61      451.86     34.13 o 
   4   5   8      423.39      388.21     34.78 o 
   5   5   8     1364.84     1177.31     87.80 o 
   6   5   8     5491.21     5280.93     94.06 o 
   7   5   8       90.88       43.99     44.42 o 
   8   5   8     1166.02     1456.52    132.48 o 
   9   5   8     1012.72     1272.18    105.79 o 
  10   5   8      607.29      820.19     98.10 o 
  11   5   8       33.77       73.30     91.49 o 
  12   5   8     3888.45     3249.20    182.58 o 
  13   5   8      122.01      262.45    111.96 o 
  14   5   8      121.79      110.55    114.90 o 
  15   5   8      154.45       54.47    110.13 o 
 -15   6   8       39.82     -105.88    112.12 o 
 -14   6   8       27.47      -49.78    119.62 o 
 -13   6   8     1143.62     1212.26    176.17 o 
 -12   6   8     1776.35     1375.96    180.66 o 
 -11   6   8        0.49      115.32    102.64 o 
 -10   6   8     2682.59     3095.22    292.15 o 
  -9   6   8        0.21      -60.18     60.18 o 
  -8   6   8     1672.45     1803.65    118.44 o 
  -7   6   8     2339.11     2474.24    110.99 o 
  -6   6   8      570.69      646.51     76.01 o 
  -5   6   8     2538.11     3080.51    108.72 o 
  -4   6   8        0.89      -19.12     45.71 o 
  -3   6   8     9969.21     9105.17    212.21 o 
  -2   6   8     1564.39     2627.60     68.36 o 
  -1   6   8       48.17       18.68     26.83 o 
   0   6   8     7002.01     7258.14    109.49 o 
   1   6   8     2494.79     2276.47     57.36 o 
   2   6   8     2123.69     1966.40     70.10 o 
   3   6   8    34416.58    35512.38    339.58 o 
   4   6   8     1038.22     1617.15     51.09 o 
   5   6   8     2139.74     2458.72     63.36 o 
   6   6   8      244.61      166.93     38.64 o 
   7   6   8     1462.68     1613.03     74.80 o 
   8   6   8     4486.52     3841.19    135.11 o 
   9   6   8     2392.55     2043.90    112.95 o 
  10   6   8      164.66      215.03     76.30 o 
  11   6   8     1729.19     1866.30    137.54 o 
  12   6   8      201.15      311.94    114.25 o 
  13   6   8      860.80      844.90    147.29 o 
  14   6   8      280.40      263.57    127.63 o 
  15   6   8        5.70      -92.12    131.86 o 
 -15   7   8       68.84       55.94    123.28 o 
 -14   7   8      212.58      145.11    122.39 o 
 -13   7   8      222.87      509.00    150.87 o 
 -12   7   8     1906.28     1996.72    289.78 o 
 -11   7   8     2025.12     2189.60    179.31 o 
 -10   7   8       17.61      -89.08     95.34 o 
  -9   7   8     3171.53     2769.89    127.11 o 
  -8   7   8      566.02      329.45     74.91 o 
  -7   7   8     3638.54     3197.80    124.17 o 
  -6   7   8    11293.01    11060.43    226.85 o 
  -5   7   8     3737.40     3278.96    113.99 o 
  -4   7   8     3860.45     4687.35    131.59 o 
  -3   7   8      578.37      663.29     70.71 o 
  -2   7   8       41.00       59.49     47.94 o 
  -1   7   8     3508.73     4588.61     89.62 o 
   0   7   8       43.02        0.80     27.12 o 
   1   7   8     1637.67     2064.25     57.31 o 
   2   7   8    13483.97    12850.39    224.37 o 
   3   7   8     1634.07     1604.15     54.10 o 
   4   7   8     8848.20     9010.35    124.21 o 
   5   7   8        4.86       -3.00     33.34 o 
   6   7   8     2251.91     2036.16     63.72 o 
   7   7   8     4528.78     4180.50    137.94 o 
   8   7   8        7.02        6.53     62.01 o 
   9   7   8     1401.89     1944.44    134.00 o 
  10   7   8      540.94      668.29     96.15 o 
  11   7   8       65.63       83.44     80.96 o 
  12   7   8      324.25      291.73    120.46 o 
  13   7   8        0.39      -89.21     89.21 o 
  14   7   8      292.39      411.90    132.27 o 
 -14   8   8        0.02      -69.85    109.89 o 
 -13   8   8       90.94       97.74    120.74 o 
 -12   8   8      136.35      117.54    119.30 o 
 -11   8   8     1654.07     2388.75    211.59 o 
 -10   8   8     1545.89     1605.98    222.81 o 
  -9   8   8       20.06       76.25     69.68 o 
  -8   8   8     5819.63     5275.36    166.15 o 
  -7   8   8       37.88      -34.40     76.90 o 
  -6   8   8      190.31      272.37     68.30 o 
  -5   8   8    15291.73    13698.75    253.55 o 
  -4   8   8    29987.06    27965.15    718.41 o 
  -3   8   8      334.43      485.25     68.43 o 
  -2   8   8     1767.58     1741.41     70.04 o 
  -1   8   8     3027.74     3048.80     88.14 o 
   0   8   8    15541.97    15623.12    189.46 o 
   1   8   8     2242.01     1644.46     63.65 o 
   2   8   8     9233.41     8226.19    119.15 o 
   3   8   8     3985.21     5065.56     87.53 o 
   4   8   8      457.23      730.60     54.80 o 
   5   8   8     3172.13     3018.31     88.99 o 
   6   8   8     3568.47     3689.91    128.52 o 
   7   8   8      195.42      207.71     71.55 o 
   8   8   8     1472.78     1488.12    155.67 o 
   9   8   8       45.70       12.76     70.02 o 
  10   8   8      552.02      489.97     93.92 o 
  11   8   8     1371.30     1877.54    155.09 o 
  12   8   8      154.08       49.86    105.65 o 
  13   8   8      526.29      404.95    130.93 o 
  14   8   8      231.67       80.31    110.62 o 
 -14   9   8       26.88      -62.12    188.01 o 
 -13   9   8      200.87       99.07    119.32 o 
 -12   9   8       59.92      -33.89    105.01 o 
 -11   9   8      411.87      246.53    118.34 o 
 -10   9   8      131.77       94.24     75.39 o 
  -9   9   8     2337.23     2104.24    231.27 o 
  -8   9   8        1.12      -58.27     58.27 o 
  -7   9   8     2211.17     1890.74    104.05 o 
  -6   9   8     2497.26     2694.81    114.61 o 
  -5   9   8      728.61     1010.17     92.39 o 
  -4   9   8     7664.54     6238.76    159.62 o 
  -3   9   8    18755.95    19747.08    314.74 o 
  -2   9   8      543.18      565.17     72.00 o 
  -1   9   8     1912.67     1868.98     74.59 o 
   0   9   8     2610.78     2497.03    119.26 o 
   1   9   8     5874.42     5263.36    143.55 o 
   2   9   8     2719.44     1847.80     76.02 o 
   3   9   8      469.84      458.00     39.74 o 
   4   9   8    10130.77     9962.59    168.65 o 
   5   9   8     2858.21     2647.12     91.71 o 
   6   9   8     2007.51     1919.92    102.13 o 
   7   9   8     8399.72     8157.33    202.12 o 
   8   9   8        7.85       48.47     66.62 o 
   9   9   8      323.59      310.92    132.48 o 
  10   9   8      552.12      534.63    146.51 o 
  11   9   8       30.03       58.06     74.27 o 
  12   9   8       85.51       57.39    108.16 o 
  13   9   8       76.87     -107.97    107.97 o 
  14   9   8      371.29      557.22    143.37 o 
 -14  10   8        6.22     -100.72    100.72 o 
 -13  10   8       45.35     -102.63    102.63 o 
 -12  10   8       86.81      -23.41    104.47 o 
 -11  10   8        5.41      -16.41     95.36 o 
 -10  10   8        3.91      -69.79     73.01 o 
  -9  10   8       10.68      -75.60     75.60 o 
  -8  10   8     3115.55     3227.46    183.85 o 
  -7  10   8     1689.90     1830.69    151.88 o 
  -6  10   8       97.91      100.59     65.73 o 
  -5  10   8      420.42      585.52     82.94 o 
  -4  10   8       98.60       56.16     87.99 o 
  -3  10   8     1723.65     1587.62     87.58 o 
  -2  10   8      384.82      598.03     77.63 o 
  -1  10   8       16.27      -40.30     40.30 o 
   0  10   8     1124.51     1031.01     79.28 o 
   1  10   8     1014.72     1084.52     74.51 o 
   2  10   8     4377.70     4241.03    108.70 o 
   3  10   8     6219.27     5968.76    129.95 o 
   4  10   8     2700.64     2915.71     94.15 o 
   5  10   8     1382.32     1648.96    106.99 o 
   6  10   8      956.08     1008.48     95.55 o 
   7  10   8      147.83       86.33     74.12 o 
   8  10   8      282.89      172.31     73.74 o 
   9  10   8      936.93      868.38    110.79 o 
  10  10   8       63.48       79.18     92.94 o 
  11  10   8       22.84       -6.28     84.17 o 
  12  10   8        6.95      -64.81     78.42 o 
  13  10   8      145.85      -22.25    114.03 o 
  14  10   8      150.64     -112.35    112.35 o 
 -14  11   8      230.18      102.82    127.09 o 
 -13  11   8        8.18      -82.23    122.47 o 
 -12  11   8        2.23      -24.99    102.99 o 
 -11  11   8       14.85       76.89    103.42 o 
 -10  11   8        5.05      -91.80     96.07 o 
  -9  11   8      115.55      -64.99     65.94 o 
  -8  11   8        7.33      -64.52     64.52 o 
  -7  11   8        0.67      -31.34     63.56 o 
  -6  11   8      166.40      105.97     77.19 o 
  -5  11   8      250.76      211.19     75.64 o 
  -4  11   8     1059.19     1514.00    107.10 o 
  -3  11   8      673.42      953.77    110.86 o 
  -2  11   8       19.83      -44.89     57.31 o 
  -1  11   8       49.70      -22.78     44.37 o 
   0  11   8       33.21       51.12     53.09 o 
   1  11   8     2221.78     2212.61     86.17 o 
   2  11   8     1941.92     1848.51     80.18 o 
   3  11   8       40.92       28.46     50.29 o 
   4  11   8      572.87      819.67    102.42 o 
   5  11   8      557.50      549.85     67.78 o 
   6  11   8      405.93      288.93     73.23 o 
   7  11   8      876.96      689.14     97.22 o 
   8  11   8      128.61       93.20     79.86 o 
   9  11   8       71.03       46.83     78.17 o 
  10  11   8      378.10      295.89     94.35 o 
  11  11   8        1.49      -77.65     77.65 o 
  12  11   8      187.83       16.41     87.90 o 
  13  11   8       91.38       25.85    121.72 o 
  14  11   8        1.12     -107.65    117.18 o 
 -13  12   8      224.84       88.33    131.56 o 
 -12  12   8       54.13     -105.15    105.15 o 
 -11  12   8       26.37      -71.49    108.05 o 
 -10  12   8     1285.15     1445.32    172.84 o 
  -9  12   8      110.24      -28.18    100.06 o 
  -8  12   8       38.36       15.55     77.48 o 
  -7  12   8        0.64      -15.69     66.16 o 
  -6  12   8     1172.46      841.55    101.06 o 
  -5  12   8     3869.69     3587.61    133.39 o 
  -4  12   8       26.11       -5.27     59.22 o 
  -3  12   8     2079.49     2512.00    110.75 o 
  -2  12   8     2346.02     2046.83    103.79 o 
  -1  12   8       56.56        9.81     63.61 o 
   0  12   8     4159.53     4312.06    119.67 o 
   1  12   8     2215.03     2466.25     93.53 o 
   2  12   8     1440.10     1436.28     85.32 o 
   3  12   8       25.57      -46.87     46.87 o 
   4  12   8      853.80     1100.30     85.38 o 
   5  12   8     2116.03     2031.18     97.64 o 
   6  12   8      471.64      701.02     97.11 o 
   7  12   8       49.75       17.38     72.12 o 
   8  12   8      462.56      382.88    121.23 o 
   9  12   8       60.97      -18.20     75.27 o 
  10  12   8      204.38       25.61     83.58 o 
  11  12   8      252.46      155.88     94.48 o 
  12  12   8        9.20      -85.20     85.20 o 
  13  12   8       62.30      -49.29    110.65 o 
 -13  13   8       44.52      -55.06    116.80 o 
 -12  13   8        4.62     -101.68    101.68 o 
 -11  13   8       87.53      -96.44     96.44 o 
 -10  13   8       24.92       47.67    102.25 o 
  -9  13   8       80.55      129.84    111.08 o 
  -8  13   8      329.42       89.79    106.12 o 
  -7  13   8      987.75     1263.88    118.11 o 
  -6  13   8        2.20      -62.92     62.92 o 
  -5  13   8        1.57      -55.88     56.01 o 
  -4  13   8      902.65     1069.55    104.14 o 
  -3  13   8       33.20       15.72     65.61 o 
  -2  13   8        1.33      -28.71     62.53 o 
  -1  13   8     4960.87     5341.63    159.20 o 
   0  13   8     2501.06     2145.29     91.59 o 
   1  13   8     1622.80     1632.64    102.65 o 
   2  13   8     1379.13     1557.80     97.28 o 
   3  13   8       27.82      -35.85     49.11 o 
   4  13   8      493.35      738.69    102.68 o 
   5  13   8     2348.32     2469.38    120.66 o 
   6  13   8      572.54      819.42    105.73 o 
   7  13   8      139.06      228.67     90.33 o 
   8  13   8        4.26      -69.16     69.16 o 
   9  13   8     1390.12     1575.67    171.52 o 
  10  13   8      301.38      195.36     92.15 o 
  11  13   8       61.90       23.89     91.14 o 
  12  13   8      161.59       85.91     96.39 o 
  13  13   8        2.60      -52.95    120.91 o 
 -13  14   8       22.65      -81.12    115.85 o 
 -12  14   8        2.20      -62.12    132.11 o 
 -11  14   8       41.46     -106.22    110.15 o 
 -10  14   8      573.87      817.18    158.05 o 
  -9  14   8      417.38      363.08    128.22 o 
  -8  14   8       48.04       34.32    104.15 o 
  -7  14   8      139.52       18.08    103.30 o 
  -6  14   8     1700.47     1950.53    160.62 o 
  -5  14   8      139.69      222.90     78.49 o 
  -4  14   8        4.43      -43.63     69.34 o 
  -3  14   8       37.44      175.86     77.45 o 
  -2  14   8        6.59      258.58     78.81 o 
  -1  14   8       10.13       30.61     70.42 o 
   0  14   8     5461.32     5096.71    139.50 o 
   1  14   8      268.82      305.46     71.47 o 
   2  14   8      205.09      258.38     65.45 o 
   3  14   8     1317.07     1081.82     88.64 o 
   4  14   8       17.23      -51.06     54.69 o 
   5  14   8       19.95      -56.20     73.38 o 
   6  14   8      459.06      375.12     95.42 o 
   7  14   8       65.13       73.63     80.04 o 
   8  14   8        8.07       64.51     84.35 o 
   9  14   8       72.12       31.58     83.54 o 
  10  14   8      122.48      -47.94    122.30 o 
  11  14   8       33.67      -88.44     88.44 o 
  12  14   8       43.57      -89.16     89.16 o 
 -12  15   8        0.24     -104.47    104.47 o 
 -11  15   8       11.83     -112.98    112.98 o 
 -10  15   8       57.63        7.37    108.88 o 
  -9  15   8        1.19       27.53    116.87 o 
  -8  15   8      227.75      301.64    126.94 o 
  -7  15   8       45.71        6.29    101.11 o 
  -6  15   8     2397.87     2609.86    173.04 o 
  -5  15   8      119.93       48.57     76.09 o 
  -4  15   8       15.15        1.43     74.92 o 
  -3  15   8       32.60       18.69     74.03 o 
  -2  15   8      199.23      119.81     79.92 o 
  -1  15   8      212.18      188.52     80.13 o 
   0  15   8       71.14      128.29     80.33 o 
   1  15   8      133.13       76.76     63.23 o 
   2  15   8      162.53      244.26     78.01 o 
   3  15   8       22.44      132.14     64.16 o 
   4  15   8      401.87      620.32     88.62 o 
   5  15   8     1088.06     1015.00    118.31 o 
   6  15   8      311.69      152.25     86.06 o 
   7  15   8      495.42      638.90    107.63 o 
   8  15   8       35.70      -62.11     76.28 o 
   9  15   8       58.39      218.93     96.91 o 
  10  15   8       30.10        3.28     87.59 o 
  11  15   8        6.85      -61.90     83.87 o 
  12  15   8        0.30      -85.40     85.40 o 
 -12  16   8        2.26     -116.82    116.82 o 
 -11  16   8       33.75     -118.05    118.05 o 
 -10  16   8      169.48      392.80    150.09 o 
  -9  16   8        0.80       -0.66    108.46 o 
  -8  16   8       23.88        7.31    111.56 o 
  -7  16   8      358.05      309.11    145.14 o 
  -6  16   8       86.35      147.75    115.52 o 
  -5  16   8      142.41      -73.86     82.45 o 
  -4  16   8       13.22      -19.37     77.76 o 
  -3  16   8      155.47      349.33     94.91 o 
  -2  16   8       24.58      -35.55     73.26 o 
  -1  16   8        1.63        8.82    104.12 o 
   0  16   8      736.06      969.49    114.86 o 
   1  16   8      886.95     1008.05     94.97 o 
   2  16   8      129.53       36.89     62.55 o 
   3  16   8      358.28      476.54     82.60 o 
   4  16   8      706.73      984.08    100.94 o 
   5  16   8      395.69      416.01    101.31 o 
   6  16   8       18.50       -8.58     77.04 o 
   7  16   8       15.97       53.32     81.60 o 
   8  16   8        4.34      -79.62     79.62 o 
   9  16   8       54.05       44.16     91.44 o 
  10  16   8        1.70      -89.37     89.37 o 
  11  16   8        3.22      -87.72     87.72 o 
  12  16   8        7.55      -88.58     88.58 o 
 -11  17   8       46.71       62.15    129.44 o 
 -10  17   8       23.28      -29.58    127.10 o 
  -9  17   8        3.30      -97.25     97.25 o 
  -8  17   8       10.68     -109.08    109.08 o 
  -7  17   8        0.23      241.59    248.08 o 
  -6  17   8      650.32      756.15    246.01 o 
  -5  17   8       61.72      -59.34     95.01 o 
  -4  17   8      331.70      451.53    127.26 o 
  -3  17   8      806.96      904.74    117.48 o 
  -2  17   8        0.33      -29.52     78.51 o 
  -1  17   8      551.52      561.68    104.34 o 
   0  17   8       18.95       22.20     79.40 o 
   1  17   8      146.44      108.66     86.27 o 
   2  17   8      120.18      137.99     76.66 o 
   3  17   8        2.24      -21.32     68.27 o 
   4  17   8      167.22       88.39     84.60 o 
   5  17   8       63.33       76.85     84.52 o 
   6  17   8       14.17       41.30     82.49 o 
   7  17   8       81.88      -57.74    112.87 o 
   8  17   8      119.34      102.68     97.43 o 
   9  17   8       46.48       81.04     95.55 o 
  10  17   8        7.38      -35.75     87.15 o 
  11  17   8        1.89      -91.46     91.46 o 
 -11  18   8      149.81      283.48    149.22 o 
 -10  18   8       30.36     -118.01    118.01 o 
  -9  18   8        0.02     -121.83    121.83 o 
  -8  18   8       93.32       -1.53    117.50 o 
  -7  18   8       17.64      -59.14    113.59 o 
  -6  18   8       11.81      -77.94    108.46 o 
  -5  18   8      743.44     1079.84    163.70 o 
  -4  18   8      380.80      463.55    136.68 o 
  -3  18   8     1186.41     1142.66    158.23 o 
  -2  18   8      832.19      843.73    117.37 o 
  -1  18   8      376.08      302.74    103.54 o 
   0  18   8       69.70       91.95     86.23 o 
   1  18   8      290.59      392.05    104.52 o 
   2  18   8       48.72       78.36     76.54 o 
   3  18   8        8.10      -61.78     66.06 o 
   4  18   8      114.40       -9.07     85.29 o 
   5  18   8        1.01      -29.01     81.02 o 
   6  18   8       20.74       76.05     86.73 o 
   7  18   8      355.89      376.04    108.81 o 
   8  18   8       52.61       18.20     96.07 o 
   9  18   8        9.75        6.10     97.08 o 
  10  18   8        0.19      -80.43     99.41 o 
 -10  19   8       10.39       54.14    138.12 o 
  -9  19   8      123.36      198.44    143.06 o 
  -8  19   8       64.79      -40.76    121.77 o 
  -7  19   8       13.96      -72.60    116.49 o 
  -6  19   8       17.21      -96.18     96.18 o 
  -5  19   8       12.25     -101.99    101.99 o 
  -4  19   8      351.43      410.29    139.48 o 
  -3  19   8       99.76      127.21    116.18 o 
  -2  19   8       24.51       80.64    157.14 o 
  -1  19   8     1297.89     2160.15    161.33 o 
   0  19   8      224.39      275.65    102.77 o 
   1  19   8      290.87      428.67    108.10 o 
   2  19   8      181.34      161.02     90.33 o 
   3  19   8       82.58       73.68     84.18 o 
   4  19   8       63.76       28.81     89.31 o 
   5  19   8        2.99       37.93     91.52 o 
   6  19   8      174.86      178.58    183.36 o 
   7  19   8       22.35       26.47     88.01 o 
   8  19   8        0.30       36.86     91.62 o 
   9  19   8       11.89      -26.25     99.64 o 
  10  19   8        5.87      -89.98     89.98 o 
  -9  20   8        0.56     -120.03    120.03 o 
  -8  20   8       24.30       -6.80    133.38 o 
  -7  20   8       41.48      -65.28    118.39 o 
  -6  20   8       20.29     -111.30    111.30 o 
  -5  20   8      179.79      275.54    133.05 o 
  -4  20   8       52.15      -19.03    120.14 o 
  -3  20   8      239.25      111.83    125.76 o 
  -2  20   8       72.16       51.75    106.83 o 
  -1  20   8      123.55      234.70    124.24 o 
   0  20   8      324.31      472.90    139.51 o 
   1  20   8      336.31      365.36    109.46 o 
   2  20   8      306.58      299.88    102.58 o 
   3  20   8      205.86      255.42    177.08 o 
   4  20   8      143.14       72.08    111.51 o 
   5  20   8      148.85       76.80    100.25 o 
   6  20   8       11.21        1.75     94.13 o 
   7  20   8       13.26      -85.69     85.69 o 
   8  20   8        0.30      -30.90     93.85 o 
   9  20   8       10.30       16.29    103.30 o 
  -8  21   8        0.12     -127.18    127.18 o 
  -7  21   8       82.25     -142.83    310.12 o 
  -6  21   8      329.17      191.88    144.80 o 
  -5  21   8        7.67      -29.71    123.63 o 
  -4  21   8       71.47     -120.16    120.16 o 
  -3  21   8       42.03       30.38    119.33 o 
  -2  21   8      210.58      136.60    121.32 o 
  -1  21   8      147.62        7.78    110.94 o 
   0  21   8      163.10      116.93    123.88 o 
   1  21   8      149.16      263.32    109.78 o 
   2  21   8       15.23      -86.77     86.77 o 
   3  21   8      336.83      585.04    160.51 o 
   4  21   8      860.47     1088.23    189.86 o 
   5  21   8      224.81      116.60    103.33 o 
   6  21   8        6.34       13.72     97.13 o 
   7  21   8      110.19      325.16    111.26 o 
   8  21   8        0.21      -71.68     94.86 o 
  -7  22   8       64.40       65.86    140.46 o 
  -6  22   8       51.81     -127.07    127.07 o 
  -5  22   8      127.43       84.62    131.41 o 
  -4  22   8      191.44      121.49    128.05 o 
  -3  22   8       27.75       63.23    119.59 o 
  -2  22   8      152.46       89.42    124.33 o 
  -1  22   8      116.47       47.58    174.73 o 
   0  22   8      359.05      224.97    127.22 o 
   1  22   8       60.38      -49.85    110.82 o 
   2  22   8      206.44      134.05    105.00 o 
   3  22   8      137.78       93.84    134.02 o 
   4  22   8       20.28      -34.75    127.14 o 
   5  22   8      329.46      385.42    120.08 o 
   6  22   8      257.28       19.32    101.44 o 
   7  22   8       20.88      -97.39     97.39 o 
  -6  23   8      307.60      187.56    148.14 o 
  -5  23   8       28.92      -83.18    130.24 o 
  -4  23   8       62.35      -90.64    117.57 o 
  -3  23   8      278.55      210.75    149.56 o 
  -2  23   8        0.56      -77.44    115.03 o 
  -1  23   8      120.85      111.59    129.12 o 
   0  23   8       12.55      -42.72    113.38 o 
   1  23   8      429.12      557.49    156.57 o 
   2  23   8       35.09       31.79    170.17 o 
   3  23   8       60.31        2.72    125.81 o 
   4  23   8       27.06      -65.70    122.82 o 
   5  23   8       50.98     -116.17    116.17 o 
   6  23   8        8.95      -18.11     97.30 o 
  -4  24   8        0.22     -122.52    122.52 o 
  -3  24   8       94.04     -130.44    130.44 o 
  -2  24   8      492.64      614.70    171.59 o 
  -1  24   8        1.26      -77.91    130.14 o 
   0  24   8       66.32      -77.93    129.90 o 
   1  24   8       29.90     -145.68    145.68 o 
   2  24   8      172.49      126.39    209.25 o 
   3  24   8      123.81       61.50    201.70 o 
   4  24   8        4.45      -32.58    163.90 o 
  -2  25   8       62.97       44.95    150.61 o 
  -1  25   8      205.60      145.65    236.76 o 
   0  25   8        0.99        2.27    124.07 o 
   1  25   8      159.15       57.33    206.13 o 
   2  25   8      120.01       18.24    197.79 o 
 -15   1   9       19.17      -39.12     92.38 o 
 -14   1   9      152.97       42.29     88.89 o 
 -13   1   9        5.53      -34.38     70.32 o 
 -12   1   9        6.34      -70.32     70.32 o 
 -11   1   9       25.07        1.71     60.82 o 
 -10   1   9      191.50      -47.98     71.99 o 
  -9   1   9      647.78     1239.81    108.59 o 
  -8   1   9      199.29       96.57     55.27 o 
  -7   1   9     2692.66     2002.92     88.60 o 
  -6   1   9      116.63        0.22     34.58 o 
  -5   1   9     1380.10     1414.45     72.27 o 
  -4   1   9    21221.57    18418.57    219.62 o 
  -3   1   9     1053.39     1212.86     34.97 o 
  -2   1   9     3319.65     2709.95     48.69 o 
  -1   1   9     1085.75     2379.63     44.81 o 
   0   1   9     3907.61     3835.37     62.83 o 
   1   1   9    23373.36    22010.91    248.37 o 
   2   1   9     5933.60     4698.00     72.60 o 
   3   1   9      711.81      917.64     49.00 o 
   4   1   9       22.03       57.36     56.95 o 
   5   1   9      136.02      169.49     31.11 o 
   6   1   9       16.60      -28.40     28.40 o 
   7   1   9     2521.38     2272.54     71.75 o 
   8   1   9      234.49      132.66     56.65 o 
   9   1   9       38.28      -66.03     66.03 o 
  10   1   9      451.77      552.06    112.21 o 
  11   1   9      601.25      398.56    140.85 o 
  12   1   9       22.35      -31.52     94.21 o 
  13   1   9       75.42      -25.28    144.11 o 
  14   1   9        0.78       65.93    158.44 o 
  15   1   9       15.49     -136.30    136.30 o 
 -15   2   9        4.33        0.67     92.01 o 
 -14   2   9       12.14      -57.96     82.31 o 
 -13   2   9       13.86      -61.78     76.22 o 
 -12   2   9       81.65       84.01     79.62 o 
 -11   2   9      151.52       83.61     80.23 o 
 -10   2   9     1440.73     1926.54    154.41 o 
  -9   2   9     1419.95     1234.02    132.14 o 
  -8   2   9     2501.51     2399.34     99.88 o 
  -7   2   9     2293.14     2470.09    139.23 o 
  -6   2   9      509.81      411.88     51.90 o 
  -5   2   9      826.95     1045.98     64.53 o 
  -4   2   9       83.92       81.22     39.35 o 
  -3   2   9    11994.05     9060.50    107.84 o 
  -2   2   9      164.22       80.84     25.54 o 
  -1   2   9     8065.10     8459.43    102.96 o 
   0   2   9     2175.63     3050.56     54.08 o 
   1   2   9      638.01      863.15     91.12 o 
   2   2   9     1403.90     1062.38     84.59 o 
   3   2   9       88.60      139.25     34.86 o 
   4   2   9      381.42      489.87     45.95 o 
   5   2   9     1800.28     1457.08     60.56 o 
   6   2   9      397.65      426.68     40.01 o 
   7   2   9     1358.03     1333.61     84.14 o 
   8   2   9      337.82      614.98     76.09 o 
   9   2   9      301.15      164.13     85.70 o 
  10   2   9      381.81      528.57    106.32 o 
  11   2   9      301.68      228.77     98.50 o 
  12   2   9      142.55       70.58    111.54 o 
  13   2   9      175.56       41.39    111.39 o 
  14   2   9       19.13       75.81    108.73 o 
  15   2   9      102.78       34.23    153.10 o 
 -15   3   9      101.51      -46.27    108.98 o 
 -14   3   9      144.66      -10.99    111.94 o 
 -13   3   9      713.59      940.93    167.71 o 
 -12   3   9        7.38      -74.72     74.72 o 
 -11   3   9      393.49      379.65     96.03 o 
 -10   3   9     1509.59     1678.64    134.78 o 
  -9   3   9      166.53      168.88     65.68 o 
  -8   3   9     1495.53     1881.37    119.08 o 
  -7   3   9     1722.47     1633.91     80.17 o 
  -6   3   9     6933.31     5742.44    171.91 o 
  -5   3   9      132.56        5.67     37.30 o 
  -4   3   9       20.45       68.05     40.08 o 
  -3   3   9    22978.78    19842.31    241.95 o 
  -2   3   9    19020.50    22332.45    220.59 o 
  -1   3   9    10087.10    10002.49    132.01 o 
   0   3   9     6238.33     6679.15    112.96 o 
   1   3   9       26.11       18.59     22.95 o 
   2   3   9    14732.13    13943.84    186.71 o 
   3   3   9       20.27      -17.16     32.20 o 
   4   3   9     4435.09     4210.19     93.66 o 
   5   3   9     3664.81     3609.56     90.72 o 
   6   3   9      575.37      747.60     51.79 o 
   7   3   9      389.91      461.72     57.79 o 
   8   3   9       27.78       46.03     47.90 o 
   9   3   9       40.55       70.32     53.50 o 
  10   3   9      509.78      684.33     92.33 o 
  11   3   9      262.70      106.49     93.66 o 
  12   3   9        9.71      -19.53     92.87 o 
  13   3   9       20.78      -70.61     97.36 o 
  14   3   9      107.04       62.26    124.31 o 
  15   3   9       47.87      -44.22    111.56 o 
 -15   4   9       62.29      -76.97    112.25 o 
 -14   4   9      105.72       58.61    123.38 o 
 -13   4   9      108.03      -81.30    106.88 o 
 -12   4   9      489.45      259.70    129.31 o 
 -11   4   9       45.59       33.20     98.65 o 
 -10   4   9      265.33      265.71    114.08 o 
  -9   4   9     1080.59     1413.62    120.34 o 
  -8   4   9      310.19      213.29     63.80 o 
  -7   4   9     2983.81     2603.04    147.97 o 
  -6   4   9       66.33      127.27     52.64 o 
  -5   4   9     5069.33     5236.07    122.71 o 
  -4   4   9     1228.47     1221.23    157.48 o 
  -3   4   9        5.91       94.25     52.30 o 
  -2   4   9       10.73      -10.94     28.31 o 
  -1   4   9     2369.67     2356.97     61.31 o 
   0   4   9     8451.92     8752.17    120.46 o 
   1   4   9     5709.94     5908.21     91.34 o 
   2   4   9      902.74      625.51     54.23 o 
   3   4   9      499.96      714.97     55.83 o 
   4   4   9      565.28     1065.80     65.34 o 
   5   4   9        7.86       32.79     37.35 o 
   6   4   9       58.10      -32.82     41.54 o 
   7   4   9     2247.92     2217.50     80.23 o 
   8   4   9     1897.15     1704.15     88.22 o 
   9   4   9     1634.98     1871.83     95.39 o 
  10   4   9        3.91      -81.30     81.30 o 
  11   4   9       91.97       54.68     88.63 o 
  12   4   9       16.51      -67.08     95.92 o 
  13   4   9        4.82       -3.48     95.71 o 
  14   4   9       45.64      -78.09    101.58 o 
  15   4   9        0.73      -40.17    121.32 o 
 -15   5   9       96.55       -0.65    127.42 o 
 -14   5   9      230.22      325.54    141.20 o 
 -13   5   9      230.17      236.73    128.61 o 
 -12   5   9      187.43      125.69    111.73 o 
 -11   5   9      468.69      575.31    167.30 o 
 -10   5   9       14.73       13.31     88.78 o 
  -9   5   9       49.08       17.24     65.32 o 
  -8   5   9      407.02      384.43     75.93 o 
  -7   5   9     2065.02     2394.87    111.59 o 
  -6   5   9     6952.59     6647.42    192.16 o 
  -5   5   9      453.16      230.32     57.87 o 
  -4   5   9     4730.15     4177.14    105.94 o 
  -3   5   9      315.78      643.83     57.27 o 
  -2   5   9       53.53        6.62     29.42 o 
  -1   5   9       26.45       -8.06     26.15 o 
   0   5   9    18211.47    16890.81    192.56 o 
   1   5   9     1910.66     1299.55     53.00 o 
   2   5   9    20083.04    18874.73    203.50 o 
   3   5   9     3128.36     2969.39     81.30 o 
   4   5   9     2720.87     2266.81     73.76 o 
   5   5   9       30.57       -0.74     42.33 o 
   6   5   9      936.08      941.79     71.60 o 
   7   5   9       49.90      -21.85     44.60 o 
   8   5   9      626.19      902.19     74.35 o 
   9   5   9      357.49      498.22     82.93 o 
  10   5   9     1321.93     1607.14    157.91 o 
  11   5   9      143.01     -109.00    165.36 o 
  12   5   9       90.83       -4.80    103.46 o 
  13   5   9        1.03      -60.55    103.82 o 
  14   5   9       15.25      -96.84     96.84 o 
  15   5   9      275.67      192.62    137.14 o 
 -15   6   9       80.54      -82.82    116.05 o 
 -14   6   9      211.59      278.05    248.08 o 
 -13   6   9     1243.18     1105.30    177.73 o 
 -12   6   9       65.02       16.93    108.56 o 
 -11   6   9      184.23       86.80    203.79 o 
 -10   6   9      789.71      613.04    133.49 o 
  -9   6   9       32.33      -22.21     63.88 o 
  -8   6   9       20.11       77.86     65.06 o 
  -7   6   9     5069.70     5589.46    164.96 o 
  -6   6   9      567.40      877.26     88.16 o 
  -5   6   9      717.16      778.58     78.89 o 
  -4   6   9     3994.16     3407.40    113.11 o 
  -3   6   9     2793.21     2780.52    126.84 o 
  -2   6   9     1061.62     1252.78     53.70 o 
  -1   6   9        2.91      -32.22     32.22 o 
   0   6   9     1382.56     1351.82     51.52 o 
   1   6   9     1907.49     2263.94     59.78 o 
   2   6   9     1848.55     1715.20     52.25 o 
   3   6   9    13111.78    13901.79    164.42 o 
   4   6   9      235.04      337.88     36.04 o 
   5   6   9       48.39       26.63     38.63 o 
   6   6   9     1167.52     1334.79    111.04 o 
   7   6   9     1026.64     1180.35     79.46 o 
   8   6   9       15.02      -53.56     53.56 o 
   9   6   9      581.73      543.16     91.99 o 
  10   6   9     1338.88     1715.31    129.42 o 
  11   6   9      192.79      195.03    107.82 o 
  12   6   9      404.22      482.72    131.62 o 
  13   6   9      224.06      424.00    131.81 o 
  14   6   9      145.58      146.42    124.22 o 
 -14   7   9      154.62       70.03    121.15 o 
 -13   7   9      215.60      605.56    150.89 o 
 -12   7   9        3.85       26.09    108.13 o 
 -11   7   9      428.54      356.47    120.79 o 
 -10   7   9      609.49      445.98     94.46 o 
  -9   7   9     1156.49      973.22    108.55 o 
  -8   7   9     3825.88     3918.12    146.57 o 
  -7   7   9     4078.17     3459.60    132.20 o 
  -6   7   9     1366.18     1695.41    112.80 o 
  -5   7   9       44.47       20.07     54.38 o 
  -4   7   9     8412.43     6801.01    258.73 o 
  -3   7   9      366.05      620.01     69.94 o 
  -2   7   9    17349.62    13530.49    213.96 o 
  -1   7   9     2266.43     1537.04     57.29 o 
   0   7   9     6640.21     5879.31    102.64 o 
   1   7   9      486.92      426.23     42.43 o 
   2   7   9     3712.84     4290.58     82.20 o 
   3   7   9     5216.42     5559.19    109.72 o 
   4   7   9     1461.25     1522.20     50.54 o 
   5   7   9     2436.16     2229.58     73.51 o 
   6   7   9       64.60       -5.54     55.37 o 
   7   7   9     2882.92     2849.87    133.79 o 
   8   7   9      991.62      992.09     97.74 o 
   9   7   9     1394.67     1428.02    115.83 o 
  10   7   9       87.59       30.59     94.49 o 
  11   7   9       47.31       77.66    100.85 o 
  12   7   9      644.20      871.01    143.20 o 
  13   7   9      258.30      336.69    124.05 o 
  14   7   9        0.90     -100.77    100.77 o 
 -14   8   9      181.28      190.54    135.48 o 
 -13   8   9      236.55      341.43    139.05 o 
 -12   8   9      734.10     1008.75    167.06 o 
 -11   8   9       27.52      -50.45    137.85 o 
 -10   8   9      722.38      474.45    110.95 o 
  -9   8   9      908.10     1177.77    117.25 o 
  -8   8   9       36.46      -59.00     59.00 o 
  -7   8   9     6609.73     6658.48    183.19 o 
  -6   8   9     1972.06     2274.22    109.52 o 
  -5   8   9        1.80      -52.25     52.25 o 
  -4   8   9     4485.87     4733.85    138.45 o 
  -3   8   9     1650.11     1760.48     87.90 o 
  -2   8   9     2071.55     1980.92     97.80 o 
  -1   8   9        7.25      108.78     36.41 o 
   0   8   9     1412.70     1761.79     60.40 o 
   1   8   9     8596.94     8259.27    125.01 o 
   2   8   9     1784.12     1541.48     53.69 o 
   3   8   9     6272.62     5923.57     98.69 o 
   4   8   9     4556.25     4966.61     89.17 o 
   5   8   9      644.80     1002.59     92.94 o 
   6   8   9     3465.87     3348.96    123.76 o 
   7   8   9     1222.73     1107.41    102.28 o 
   8   8   9     1123.75     1589.26    121.45 o 
   9   8   9      588.02      640.83     97.73 o 
  10   8   9      616.11      873.50    110.98 o 
  11   8   9      587.16      684.58    133.82 o 
  12   8   9      367.34      530.11    133.77 o 
  13   8   9      143.34       52.49    114.70 o 
  14   8   9      171.52       30.72    122.88 o 
 -14   9   9       49.99       58.81    117.68 o 
 -13   9   9      555.20      549.48    185.28 o 
 -12   9   9      236.16      216.67    124.84 o 
 -11   9   9      996.27      862.82    153.08 o 
 -10   9   9     1001.45     1305.23    128.69 o 
  -9   9   9        2.87      -63.81     63.81 o 
  -8   9   9      973.61      938.15    105.53 o 
  -7   9   9       72.07       63.10     64.20 o 
  -6   9   9     2845.90     2043.55    106.48 o 
  -5   9   9     4829.78     5206.85    187.30 o 
  -4   9   9      903.43     1392.08    101.63 o 
  -3   9   9     4626.33     4216.29    132.50 o 
  -2   9   9     2317.40     2683.67     90.67 o 
  -1   9   9     1998.38     2415.54    118.14 o 
   0   9   9     6798.24     7372.84    144.05 o 
   1   9   9     2569.01     2184.44     64.63 o 
   2   9   9     1021.47      913.70     48.66 o 
   3   9   9     2874.77     2351.04     62.48 o 
   4   9   9     5650.23     5141.70    116.48 o 
   5   9   9     5188.64     5163.80    153.63 o 
   6   9   9     1532.42     1492.77    128.46 o 
   7   9   9       94.46      106.40     68.74 o 
   8   9   9      848.46     1158.52    140.36 o 
   9   9   9      484.10      421.75     91.20 o 
  10   9   9     1949.77     2150.43    176.04 o 
  11   9   9      212.42      242.65    110.60 o 
  12   9   9      444.08      478.89    131.17 o 
  13   9   9      414.65      674.46    173.69 o 
  14   9   9       28.35     -104.62    109.45 o 
 -14  10   9        8.25     -115.83    115.83 o 
 -13  10   9       11.61       55.26    120.33 o 
 -12  10   9     1490.32     1601.70    197.94 o 
 -11  10   9        1.64      -96.00     96.10 o 
 -10  10   9      443.93      852.88    115.97 o 
  -9  10   9     1795.92     1622.13    134.41 o 
  -8  10   9       15.96      -55.22     55.22 o 
  -7  10   9     4284.93     4366.23    151.91 o 
  -6  10   9     2975.06     2800.94    123.06 o 
  -5  10   9     5928.71     5840.18    165.74 o 
  -4  10   9     2972.64     2826.20    114.47 o 
  -3  10   9        8.95       50.29     59.76 o 
  -2  10   9    13182.27    12486.99    295.02 o 
  -1  10   9      601.98      746.29     69.95 o 
   0  10   9     2207.72     1713.69     78.64 o 
   1  10   9     6809.45     6500.21    137.51 o 
   2  10   9        2.53      -44.04     44.04 o 
   3  10   9     3436.32     3332.80     98.01 o 
   4  10   9      540.92      554.72     63.63 o 
   5  10   9     2301.52     2123.42    107.40 o 
   6  10   9     3283.09     3726.41    138.13 o 
   7  10   9      632.20      613.87     92.12 o 
   8  10   9      910.72      826.58    105.88 o 
   9  10   9     3159.08     3188.59    142.55 o 
  10  10   9       19.27        6.51     79.43 o 
  11  10   9     1952.81     2441.63    168.61 o 
  12  10   9      123.85      -38.15    107.63 o 
  13  10   9      226.29      165.16    127.69 o 
  14  10   9      239.42      146.08    130.06 o 
 -13  11   9      690.11      921.89    202.34 o 
 -12  11   9        1.41      -95.52    124.82 o 
 -11  11   9      404.96      278.26    129.81 o 
 -10  11   9       11.93      -21.49     74.28 o 
  -9  11   9      162.14       19.40     72.77 o 
  -8  11   9      596.78      361.42     87.91 o 
  -7  11   9       14.56      -67.76     67.76 o 
  -6  11   9     3169.39     3294.39    162.28 o 
  -5  11   9     4407.65     3987.36    189.39 o 
  -4  11   9     1294.57     1579.79    112.61 o 
  -3  11   9     6481.45     6859.06    174.17 o 
  -2  11   9      798.25      816.87     93.27 o 
  -1  11   9       17.71      -44.74     44.74 o 
   0  11   9        3.88      -45.18     45.18 o 
   1  11   9      188.86      287.06     59.42 o 
   2  11   9     6212.33     6039.80    136.41 o 
   3  11   9      590.43      793.28     73.46 o 
   4  11   9     2122.12     2306.36     87.87 o 
   5  11   9     1295.70     1541.44    117.17 o 
   6  11   9      894.74     1110.57    109.53 o 
   7  11   9     3263.46     3546.13    143.34 o 
   8  11   9     1877.02     1930.68    141.19 o 
   9  11   9       61.67       17.22     83.96 o 
  10  11   9     1390.02     1516.43    136.70 o 
  11  11   9        0.65      -80.31     80.31 o 
  12  11   9      524.03      741.84    156.75 o 
  13  11   9      160.42      156.22    177.86 o 
 -13  12   9       35.75       16.12    118.33 o 
 -12  12   9      795.82      872.57    168.49 o 
 -11  12   9        7.97      -18.52    106.24 o 
 -10  12   9      452.84      672.32    141.15 o 
  -9  12   9      421.06      649.29    105.09 o 
  -8  12   9      925.14     1002.38    110.58 o 
  -7  12   9      656.69      656.34     97.16 o 
  -6  12   9      724.36      739.76     96.30 o 
  -5  12   9     3278.45     3080.40    128.51 o 
  -4  12   9     2411.26     2143.00    106.90 o 
  -3  12   9      856.27     1150.26    100.88 o 
  -2  12   9     6405.72     6541.30    174.79 o 
  -1  12   9      895.66      938.26     81.88 o 
   0  12   9      507.90      690.40     76.76 o 
   1  12   9     4575.29     4323.12    120.64 o 
   2  12   9       32.74       54.09     52.56 o 
   3  12   9      274.49      191.19     57.90 o 
   4  12   9     1107.10     1503.63     95.65 o 
   5  12   9     3170.56     3132.87    155.48 o 
   6  12   9     3452.66     3168.92    138.28 o 
   7  12   9      651.42      751.21    106.08 o 
   8  12   9     1616.22     1585.79    140.55 o 
   9  12   9     1772.87     2163.93    157.09 o 
  10  12   9        3.49       30.67     83.27 o 
  11  12   9     1075.62     1183.06    229.04 o 
  12  12   9      309.94      375.37    138.01 o 
  13  12   9       45.96       23.14    124.44 o 
 -13  13   9      289.43      135.54    125.85 o 
 -12  13   9       31.23     -102.46    102.46 o 
 -11  13   9      223.59      163.96    131.96 o 
 -10  13   9      893.89     1083.40    168.48 o 
  -9  13   9      587.19      289.31    118.65 o 
  -8  13   9     1793.57     2102.72    146.92 o 
  -7  13   9      406.33      386.89     89.06 o 
  -6  13   9      846.21      890.54    106.43 o 
  -5  13   9     2964.72     2908.86    154.45 o 
  -4  13   9        3.33      -60.01     60.01 o 
  -3  13   9     7729.85     7683.06    196.84 o 
  -2  13   9     1527.20     1894.75    129.68 o 
  -1  13   9     4330.33     3943.45    143.94 o 
   0  13   9     2803.37     2696.87    103.24 o 
   1  13   9       32.75       43.55     54.64 o 
   2  13   9     1966.51     1946.16    140.99 o 
   3  13   9     1441.22     1288.93     92.79 o 
   4  13   9        2.11      -23.00     62.31 o 
   5  13   9     3691.76     3427.96    170.79 o 
   6  13   9        1.52       47.75     74.17 o 
   7  13   9     2711.00     2589.86    140.54 o 
   8  13   9     2599.57     2844.05    234.69 o 
   9  13   9      167.67       86.22     83.18 o 
  10  13   9     1321.53     1645.93    156.50 o 
  11  13   9      209.17       56.37     93.40 o 
  12  13   9      218.80      309.76    131.70 o 
  13  13   9      213.26      313.68    204.43 o 
 -12  14   9      440.35      422.43    158.65 o 
 -11  14   9      270.42      217.94    137.90 o 
 -10  14   9      902.37      817.82    158.40 o 
  -9  14   9      563.65      629.48    145.01 o 
  -8  14   9      293.14      324.24    127.11 o 
  -7  14   9     1993.30     2284.50    139.30 o 
  -6  14   9     1408.45     1450.67    124.27 o 
  -5  14   9     2053.19     1999.24    135.67 o 
  -4  14   9     4596.41     4940.89    163.21 o 
  -3  14   9        3.70      -64.93     68.77 o 
  -2  14   9     2950.15     2988.39    131.69 o 
  -1  14   9     2435.26     2331.65    135.95 o 
   0  14   9     2023.22     2022.17    101.43 o 
   1  14   9     4183.27     3943.24    123.21 o 
   2  14   9      175.43       85.38     61.16 o 
   3  14   9     1829.48     2196.47    106.07 o 
   4  14   9     5584.28     5196.29    263.38 o 
   5  14   9        9.72       28.45     76.40 o 
   6  14   9     5881.82     5374.90    184.05 o 
   7  14   9       22.88      -74.09     74.09 o 
   8  14   9      693.44      867.42    120.25 o 
   9  14   9     1178.35     1454.67    189.74 o 
  10  14   9       13.09       39.85     93.17 o 
  11  14   9      596.99      623.16    121.23 o 
  12  14   9      276.39      202.06    135.03 o 
 -12  15   9       29.61     -106.02    106.02 o 
 -11  15   9      699.66      902.28    173.04 o 
 -10  15   9      715.81      856.21    165.19 o 
  -9  15   9       71.00       39.30    113.97 o 
  -8  15   9      985.78     1077.74    163.34 o 
  -7  15   9      319.05      292.01    122.77 o 
  -6  15   9      169.17      159.91     78.63 o 
  -5  15   9     1491.30     1516.25    123.79 o 
  -4  15   9       73.18      -46.08     75.14 o 
  -3  15   9     1608.66     2009.74    132.24 o 
  -2  15   9      282.15      438.75     92.26 o 
  -1  15   9     3724.98     3796.00    146.18 o 
   0  15   9     2846.10     2578.57    117.87 o 
   1  15   9      263.31      266.38     72.99 o 
   2  15   9     2433.14     2241.32    101.79 o 
   3  15   9     1135.59     1068.22     97.81 o 
   4  15   9      233.13      176.61     83.93 o 
   5  15   9     4143.83     3533.67    156.15 o 
   6  15   9       17.09       54.21     82.41 o 
   7  15   9      380.88      212.20    104.25 o 
   8  15   9      827.45      865.93    121.32 o 
   9  15   9      231.02        9.04     89.55 o 
  10  15   9     1249.68     1303.84    149.28 o 
  11  15   9      261.39      214.74    111.70 o 
  12  15   9       91.83      -47.88     97.86 o 
 -11  16   9       12.56      -69.20    159.35 o 
 -10  16   9      551.12      577.66    153.19 o 
  -9  16   9      480.57      473.32    151.73 o 
  -8  16   9        0.17      -66.98    101.51 o 
  -7  16   9      616.66      505.24    136.65 o 
  -6  16   9      479.45      729.36    143.04 o 
  -5  16   9      750.29     1051.01    116.19 o 
  -4  16   9     1055.24     1437.35    198.01 o 
  -3  16   9      733.66      683.67    105.43 o 
  -2  16   9      103.32       77.80     78.85 o 
  -1  16   9      429.63      758.53    139.93 o 
   0  16   9     1015.09     1214.08    125.93 o 
   1  16   9     1392.47     1533.08    112.04 o 
   2  16   9      815.64     1225.61    117.82 o 
   3  16   9     2922.13     2495.23    115.73 o 
   4  16   9     2019.04     2587.68    167.52 o 
   5  16   9       50.59       -7.12     84.85 o 
   6  16   9     1857.37     2094.15    157.80 o 
   7  16   9       52.33      -30.74     96.06 o 
   8  16   9      122.55      203.13     97.49 o 
   9  16   9      801.85     1025.31    147.70 o 
  10  16   9       37.09      -60.53     96.87 o 
  11  16   9      245.69      100.97    102.54 o 
 -11  17   9      303.96      339.04    146.43 o 
 -10  17   9      380.04      368.94    149.99 o 
  -9  17   9      288.67      273.26    134.94 o 
  -8  17   9      916.39     1224.63    273.23 o 
  -7  17   9      365.89      503.52    140.19 o 
  -6  17   9      460.30      470.90    132.24 o 
  -5  17   9      416.34      364.53    125.35 o 
  -4  17   9     1042.93      975.50    114.04 o 
  -3  17   9     2610.23     2401.08    132.09 o 
  -2  17   9      556.23      681.25    113.07 o 
  -1  17   9      509.41      790.38    114.40 o 
   0  17   9      428.49      527.37    103.12 o 
   1  17   9      193.38      205.76     81.20 o 
   2  17   9     7096.08     7600.51    188.30 o 
   3  17   9     1493.33     1476.20    135.78 o 
   4  17   9       33.40      -70.60     70.60 o 
   5  17   9     1747.06     2079.49    159.32 o 
   6  17   9        8.92      -77.70     77.70 o 
   7  17   9     1089.42     1537.29    151.14 o 
   8  17   9      569.62      228.89    123.19 o 
   9  17   9       53.55      -44.26     93.62 o 
  10  17   9      260.81      170.49    137.27 o 
  11  17   9       15.92      -90.63     90.63 o 
 -10  18   9      279.43       45.67    145.15 o 
  -9  18   9      648.98     1119.47    184.81 o 
  -8  18   9       24.75      -58.23    115.03 o 
  -7  18   9      181.23       54.96    122.57 o 
  -6  18   9      619.78      842.34    163.26 o 
  -5  18   9      324.51      293.35    127.08 o 
  -4  18   9      868.98      975.32    160.29 o 
  -3  18   9       78.80      -34.73     88.98 o 
  -2  18   9     3071.32     3331.09    154.49 o 
  -1  18   9      877.49      919.75    125.68 o 
   0  18   9     1779.09     1843.05    149.62 o 
   1  18   9     2099.30     2460.62    250.08 o 
   2  18   9      113.95       51.55     72.64 o 
   3  18   9      404.35      469.65    116.23 o 
   4  18   9     1522.33     1393.64    139.36 o 
   5  18   9       63.27        9.64     85.20 o 
   6  18   9     1346.57     1508.07    150.38 o 
   7  18   9      484.78      513.02    120.10 o 
   8  18   9      520.75      579.23    121.29 o 
   9  18   9      399.57      210.87    136.18 o 
  10  18   9        1.01      -72.70     96.31 o 
 -10  19   9      196.02       79.11    138.21 o 
  -9  19   9      173.95       87.27    128.64 o 
  -8  19   9      322.27      394.82    157.19 o 
  -7  19   9       18.66      -32.51    152.83 o 
  -6  19   9      669.71      479.95    146.45 o 
  -5  19   9      427.54      203.88    131.69 o 
  -4  19   9      459.10      335.35    164.04 o 
  -3  19   9      853.34      991.96    191.93 o 
  -2  19   9      203.13      211.63     99.54 o 
  -1  19   9      985.71     1193.18    133.68 o 
   0  19   9     1013.84      999.93    130.98 o 
   1  19   9        3.04        6.04     83.19 o 
   2  19   9      629.28      601.80     92.00 o 
   3  19   9      279.50      118.37     96.01 o 
   4  19   9      418.75      569.89    113.18 o 
   5  19   9     1691.38     1896.65    164.02 o 
   6  19   9       87.09      119.79     99.39 o 
   7  19   9      423.02      480.10    120.32 o 
   8  19   9      292.04      203.66    104.49 o 
   9  19   9       39.61      -74.59     98.56 o 
  -9  20   9      408.93      333.37    161.55 o 
  -8  20   9      110.89       -4.66    132.61 o 
  -7  20   9      435.56      450.01    148.97 o 
  -6  20   9       86.91       23.94    122.93 o 
  -5  20   9      434.34      448.52    226.85 o 
  -4  20   9      163.89       95.47    127.22 o 
  -3  20   9       83.01      212.43    118.90 o 
  -2  20   9     1319.27     1376.68    181.73 o 
  -1  20   9      361.96      147.30    124.03 o 
   0  20   9       17.11       83.08     96.53 o 
   1  20   9      930.88      946.66    129.81 o 
   2  20   9       63.82     -109.37    109.37 o 
   3  20   9      252.15       88.89     97.99 o 
   4  20   9     1008.50     1074.10    142.92 o 
   5  20   9       18.98       35.61     99.20 o 
   6  20   9      405.73      290.31    109.58 o 
   7  20   9       38.72      -59.77     93.95 o 
   8  20   9      336.90      343.64    115.22 o 
   9  20   9      271.88      119.16    112.04 o 
  -8  21   9      302.02      119.14    186.07 o 
  -7  21   9       11.03      124.35    141.68 o 
  -6  21   9      345.95      478.42    159.85 o 
  -5  21   9      342.13      273.25    138.33 o 
  -4  21   9        7.13     -108.02    108.02 o 
  -3  21   9      205.48      240.29    133.66 o 
  -2  21   9      183.68      192.92    145.41 o 
  -1  21   9      383.27      495.05    137.67 o 
   0  21   9      913.53     1164.18    172.80 o 
   1  21   9      186.28       33.05     97.92 o 
   2  21   9      284.36      239.03    138.22 o 
   3  21   9       75.94       85.76    134.87 o 
   4  21   9      233.67      165.22    107.14 o 
   5  21   9      568.32      414.73    121.46 o 
   6  21   9        0.57      -86.84     86.84 o 
   7  21   9      368.11      325.12    117.64 o 
   8  21   9      236.36      255.87    111.05 o 
  -7  22   9      320.50      343.90    151.45 o 
  -6  22   9       42.55      -95.36    126.51 o 
  -5  22   9      161.25      -80.69    241.32 o 
  -4  22   9      451.67      592.80    158.22 o 
  -3  22   9       12.23     -112.29    112.29 o 
  -2  22   9      409.91      446.50    144.98 o 
  -1  22   9      261.36      196.34    132.37 o 
   0  22   9        1.67      -70.30    109.60 o 
   1  22   9      659.25      835.87    162.47 o 
   2  22   9       62.64       86.20    136.39 o 
   3  22   9      577.14      753.41    169.60 o 
   4  22   9       70.74       -9.60    131.47 o 
   5  22   9      115.88      -81.55    102.04 o 
   6  22   9       69.88      -21.75     99.65 o 
   7  22   9       54.19      -59.03    100.74 o 
  -6  23   9       57.27       80.15    137.98 o 
  -5  23   9      126.46      -61.18    133.37 o 
  -4  23   9       42.32     -130.34    130.34 o 
  -3  23   9       77.84     -108.22    119.70 o 
  -2  23   9       95.88       56.74    124.83 o 
  -1  23   9       68.93     -102.23    121.49 o 
   0  23   9      358.14      564.27    152.41 o 
   1  23   9        8.03      -62.29    148.55 o 
   2  23   9      213.69      316.62    218.89 o 
   3  23   9      131.62       20.60    134.78 o 
   4  23   9        5.29     -122.83    122.83 o 
   5  23   9       32.01       36.17    130.85 o 
  -4  24   9      170.41      380.06    166.43 o 
  -3  24   9       12.16       18.58    129.68 o 
  -2  24   9      138.13       89.39    142.75 o 
  -1  24   9      168.25       93.04    130.94 o 
   0  24   9       19.75      -95.44    211.22 o 
   1  24   9      175.39      175.12    202.22 o 
   2  24   9       17.45        5.47    194.92 o 
   3  24   9      104.02      185.02    189.71 o 
   4  24   9      170.50      -40.43    229.06 o 
 -15   0  10      110.58      -14.29    130.87 o 
 -14   0  10     1488.23     1996.08    221.40 o 
 -13   0  10      178.96      105.18    119.33 o 
 -12   0  10      884.53     1314.42    174.22 o 
 -11   0  10      320.12      313.16    115.11 o 
 -10   0  10     2843.57     3253.49    307.79 o 
  -9   0  10     9138.43     8729.46    440.96 o 
  -8   0  10      600.11      771.32     95.59 o 
  -7   0  10     9735.95     9951.96    216.87 o 
  -6   0  10     6324.82     5676.33    151.10 o 
  -5   0  10    14014.15    11467.23    215.52 o 
  -4   0  10    23078.90    25023.61    353.13 o 
  -3   0  10    29062.05    31031.09    339.33 o 
  -2   0  10     3197.55     4370.83     87.79 o 
  -1   0  10    11903.38    12896.37    197.95 o 
   0   0  10    55264.18    51747.74    600.25 o 
   1   0  10    11437.59    10560.78    199.23 o 
   2   0  10     5263.28     7711.02    137.98 o 
   3   0  10      746.50      606.14    102.15 o 
   4   0  10      438.93      381.23     36.53 o 
   5   0  10        1.14      -21.74     31.72 o 
   6   0  10    11972.67    10120.11    205.76 o 
   7   0  10    16039.14    18361.84    513.41 o 
   8   0  10      104.59      105.28    122.48 o 
   9   0  10     3388.83     3106.00    222.04 o 
  10   0  10      654.74      436.76    157.12 o 
  11   0  10      476.11      321.05    152.43 o 
  12   0  10      534.81      770.56    200.13 o 
 -15   1  10      586.51      657.45    125.22 o 
 -14   1  10       74.78       36.45     95.01 o 
 -13   1  10     1815.75     2136.27    147.07 o 
 -12   1  10      806.65      874.10    101.65 o 
 -11   1  10        2.14      -65.83     65.83 o 
 -10   1  10      761.01      550.68     89.23 o 
  -9   1  10     1892.67     2010.09    109.67 o 
  -8   1  10     9061.71     9744.58    196.09 o 
  -7   1  10     3237.87     2666.01     89.50 o 
  -6   1  10      184.09      137.02     50.12 o 
  -5   1  10    22235.46    21346.03    274.62 o 
  -4   1  10     1662.62     1593.68     61.15 o 
  -3   1  10     2540.90     2901.82     50.83 o 
  -2   1  10    21500.64    22075.45    272.76 o 
  -1   1  10     5730.35     5000.55     70.25 o 
   0   1  10    13329.84    12304.76    135.57 o 
   1   1  10    10555.62    12571.66    148.98 o 
   2   1  10     4894.99     4915.92     78.41 o 
   3   1  10     1542.20     1416.27     54.99 o 
   4   1  10     2432.17     2435.06     68.13 o 
   5   1  10     6656.34     6312.96    129.38 o 
   6   1  10     6389.37     6327.58    136.90 o 
   7   1  10       59.07      159.57     74.18 o 
   8   1  10     6227.09     5961.50    193.36 o 
   9   1  10      603.61      752.80    231.67 o 
  10   1  10      636.76      824.75    121.88 o 
  11   1  10     1251.17     1802.26    158.22 o 
  12   1  10       54.38      -30.41     95.26 o 
  13   1  10      244.18       30.75    150.62 o 
  14   1  10      312.04      108.41    162.09 o 
  15   1  10      111.47      268.93    174.32 o 
 -15   2  10        2.91     -103.71    103.71 o 
 -14   2  10      919.72     1400.67    148.18 o 
 -13   2  10      255.69      -38.55     82.30 o 
 -12   2  10      300.05      191.30     78.36 o 
 -11   2  10     1762.67     2178.93    160.89 o 
 -10   2  10        2.68      -18.20     79.88 o 
  -9   2  10     4972.41     5279.01    149.83 o 
  -8   2  10     1104.18      751.50     84.14 o 
  -7   2  10     4679.10     3769.71    104.61 o 
  -6   2  10     7784.21     7924.94    143.74 o 
  -5   2  10      734.40      957.78     64.94 o 
  -4   2  10     2982.17     3297.47     94.17 o 
  -3   2  10    12848.58    14187.01    151.92 o 
  -2   2  10     7219.47     7170.94     96.14 o 
  -1   2  10    33193.52    32449.81    314.37 o 
   0   2  10     8245.38     9804.73    113.42 o 
   1   2  10    21762.79    21858.87    343.82 o 
   2   2  10       75.06       48.52     31.95 o 
   3   2  10       71.89       81.45     60.56 o 
   4   2  10     8702.30     9259.93    147.67 o 
   5   2  10     5043.68     5148.28    140.42 o 
   6   2  10     7924.56     7997.23    143.95 o 
   7   2  10     5492.72     4592.78    111.68 o 
   8   2  10     1744.34     1858.20    123.48 o 
   9   2  10     2410.33     2392.90    139.64 o 
  10   2  10     1623.03     1966.56    123.52 o 
  11   2  10       27.23      -37.70     71.27 o 
  12   2  10      583.97      498.47    120.28 o 
  13   2  10       14.06      -98.17    115.31 o 
  14   2  10      590.35      701.10    145.83 o 
  15   2  10      509.69      530.30    192.57 o 
 -15   3  10      432.48      762.60    166.95 o 
 -14   3  10       92.24      -20.53    109.29 o 
 -13   3  10      360.14      290.78    131.38 o 
 -12   3  10      692.90      967.49    240.52 o 
 -11   3  10      363.29      244.30    114.99 o 
 -10   3  10     8305.39     8751.26    235.84 o 
  -9   3  10      186.12      124.98     64.31 o 
  -8   3  10     1874.38     1827.32    127.22 o 
  -7   3  10    12311.57    11321.66    243.37 o 
  -6   3  10      325.20      357.24     61.02 o 
  -5   3  10      143.66      383.63     55.35 o 
  -4   3  10    15433.01    14803.52    220.84 o 
  -3   3  10      805.31      999.64     49.49 o 
  -2   3  10    17548.67    18858.29    188.82 o 
  -1   3  10      375.03      227.46     35.35 o 
   0   3  10    17906.66    22759.95    239.43 o 
   1   3  10    15063.80    15697.01    155.01 o 
   2   3  10      269.96      149.36     42.39 o 
   3   3  10     3081.19     2934.34     80.67 o 
   4   3  10      618.53      983.75     65.08 o 
   5   3  10    12614.55    12332.61    185.52 o 
   6   3  10    21820.01    21617.71    278.96 o 
   7   3  10      644.69      472.46     75.68 o 
   8   3  10     5404.53     4334.23    256.86 o 
   9   3  10      247.55      352.92     81.18 o 
  10   3  10       85.44      -19.78     68.48 o 
  11   3  10      552.20      546.28    115.70 o 
  12   3  10        5.34      -81.63     88.71 o 
  13   3  10      621.36      662.68    140.38 o 
  14   3  10      276.82       79.34    119.49 o 
  15   3  10      136.64      128.09    154.14 o 
 -15   4  10       16.54      -75.34    113.44 o 
 -14   4  10      465.88      358.47    140.59 o 
 -13   4  10        0.89      -32.91    107.90 o 
 -12   4  10       26.16      -97.40     97.40 o 
 -11   4  10      284.18      205.59    115.03 o 
 -10   4  10     3387.98     3552.80    195.78 o 
  -9   4  10     4911.03     4082.72    157.54 o 
  -8   4  10     3049.29     3237.89    135.75 o 
  -7   4  10     2641.41     2907.75    123.19 o 
  -6   4  10    13682.07    13925.21    229.30 o 
  -5   4  10     2345.88     1636.44    111.64 o 
  -4   4  10     1422.55     1483.11     71.17 o 
  -3   4  10     6181.58     5248.19     78.94 o 
  -2   4  10     4919.60     3472.00     78.29 o 
  -1   4  10     4400.96     6102.05    102.04 o 
   0   4  10     7180.16     7031.74    108.85 o 
   1   4  10    10137.73    11416.37    144.75 o 
   2   4  10    14205.24    13724.51    191.64 o 
   3   4  10     1167.19      898.80     63.42 o 
   4   4  10      831.63      906.02     78.41 o 
   5   4  10     1891.19     2141.02     79.29 o 
   6   4  10      416.59      648.61     81.02 o 
   7   4  10       89.58      214.83     54.22 o 
   8   4  10      407.94      469.91     64.02 o 
   9   4  10     2438.54     2243.36    143.07 o 
  10   4  10        8.37        6.11     88.16 o 
  11   4  10       37.24      -83.86     83.86 o 
  12   4  10     2195.29     2664.35    209.74 o 
  13   4  10        4.92      -89.96     99.45 o 
  14   4  10      165.06      -25.47    113.27 o 
 -14   5  10      111.27       22.49    119.38 o 
 -13   5  10     1471.76     2125.90    226.04 o 
 -12   5  10      753.26      494.59    172.12 o 
 -11   5  10      445.00      380.83    155.96 o 
 -10   5  10     4681.96     4311.32    168.22 o 
  -9   5  10      367.23      448.63     93.59 o 
  -8   5  10     5118.63     4909.87    163.47 o 
  -7   5  10     9422.81    10205.21    321.06 o 
  -6   5  10      581.78      636.78     86.52 o 
  -5   5  10     4862.69     4344.86    115.46 o 
  -4   5  10      338.61      304.12     53.15 o 
  -3   5  10    11601.60    10396.51    151.64 o 
  -2   5  10    11256.72    14010.41    179.54 o 
  -1   5  10     8909.59     6571.86    109.26 o 
   0   5  10    39106.73    37448.89    364.36 o 
   1   5  10     1354.06     1415.66     51.69 o 
   2   5  10    14326.95    13254.47    205.38 o 
   3   5  10    21256.23    21709.92    270.92 o 
   4   5  10       48.35       10.92     42.25 o 
   5   5  10    14482.59    13693.81    273.29 o 
   6   5  10     1828.50     1723.69     78.29 o 
   7   5  10      252.90      163.41     55.14 o 
   8   5  10     2785.69     3065.63    121.09 o 
   9   5  10      390.88      542.87    115.80 o 
  10   5  10      379.29      343.82    112.53 o 
  11   5  10      726.96      824.58    135.21 o 
  12   5  10       49.81      -61.40     93.05 o 
  13   5  10     1231.84     1705.73    258.39 o 
  14   5  10      117.01      -80.45    106.94 o 
 -14   6  10       62.56     -116.22    116.22 o 
 -13   6  10       87.74       26.39    117.75 o 
 -12   6  10      571.83      419.08    200.01 o 
 -11   6  10      455.16      379.10    124.73 o 
 -10   6  10      248.70      263.11     85.03 o 
  -9   6  10     5177.86     4672.89    166.00 o 
  -8   6  10     4030.88     3822.17    151.36 o 
  -7   6  10      120.74      180.19     62.89 o 
  -6   6  10     2830.73     2968.82    118.00 o 
  -5   6  10      972.45     1020.27     90.64 o 
  -4   6  10     6765.70     6876.36    142.48 o 
  -3   6  10     1080.13     1385.97     75.32 o 
  -2   6  10     3266.98     2444.95     70.52 o 
  -1   6  10     6799.65     5977.91    106.30 o 
   0   6  10     1394.60     1077.83     70.17 o 
   1   6  10     5614.82     5756.51     99.08 o 
   2   6  10    15035.09    16655.01    192.11 o 
   3   6  10      725.09      685.60     43.61 o 
   4   6  10    13337.55    12650.31    245.11 o 
   5   6  10     1969.42     2096.03    106.04 o 
   6   6  10      945.04     1386.20     82.14 o 
   7   6  10     3260.34     3472.02    126.87 o 
   8   6  10     1096.45     1271.70    130.58 o 
   9   6  10     1863.57     2034.59    192.65 o 
  10   6  10        9.91      -44.21     85.13 o 
  11   6  10      638.06      766.18    136.50 o 
  12   6  10     1442.39     1606.74    181.27 o 
  13   6  10      165.97      218.03    113.57 o 
  14   6  10       56.05     -106.55    106.55 o 
 -14   7  10       59.57     -108.96    108.96 o 
 -13   7  10      347.65      236.49    132.67 o 
 -12   7  10      857.93      945.41    160.95 o 
 -11   7  10       49.40        6.42    102.27 o 
 -10   7  10      923.75      791.61    108.79 o 
  -9   7  10      529.16      634.92     95.57 o 
  -8   7  10      580.17      645.00     93.40 o 
  -7   7  10     3360.91     2630.22    119.92 o 
  -6   7  10       59.92      120.31     63.71 o 
  -5   7  10     5413.93     5125.47    151.10 o 
  -4   7  10     3020.23     3118.14    115.21 o 
  -3   7  10     1395.83     1991.37     78.12 o 
  -2   7  10     1911.47     2090.01     68.99 o 
  -1   7  10     2115.84     2170.95     68.26 o 
   0   7  10     1365.11     1144.65     61.72 o 
   1   7  10     8853.56     9233.88    134.04 o 
   2   7  10     5138.96     5219.34     93.57 o 
   3   7  10     8639.10     8565.59    122.82 o 
   4   7  10      805.59      998.93     67.15 o 
   5   7  10     1740.27     1427.02     72.51 o 
   6   7  10      589.33      955.58     91.09 o 
   7   7  10       15.71      -56.11     56.11 o 
   8   7  10      535.24      331.26     78.46 o 
   9   7  10      137.72       40.06     66.02 o 
  10   7  10     1285.91     1143.69    150.31 o 
  11   7  10     1612.53     2164.00    198.46 o 
  12   7  10       47.57      -31.10     98.64 o 
  13   7  10      261.12      118.12    116.35 o 
  14   7  10      233.48      108.16    119.42 o 
 -14   8  10      124.92       -2.64    164.96 o 
 -13   8  10      296.48      272.07    136.36 o 
 -12   8  10      414.35      360.87    140.54 o 
 -11   8  10      967.46     1218.24    169.62 o 
 -10   8  10      133.31      -14.58     73.03 o 
  -9   8  10      226.58      110.20     72.09 o 
  -8   8  10       46.96      -45.46     59.25 o 
  -7   8  10      136.53       -5.12     72.07 o 
  -6   8  10     1068.04      732.30     91.90 o 
  -5   8  10     1275.58     1446.83    106.65 o 
  -4   8  10      422.46      570.30     86.52 o 
  -3   8  10     6979.17     7432.38    174.26 o 
  -2   8  10      284.86      670.51     57.80 o 
  -1   8  10     4170.51     3759.97     89.45 o 
   0   8  10    12029.54    12564.08    170.50 o 
   1   8  10     2403.23     1642.63     69.20 o 
   2   8  10      236.55      174.29     44.08 o 
   3   8  10       42.57       78.71     34.27 o 
   4   8  10     3961.54     3559.68     91.47 o 
   5   8  10        1.77      106.12     68.68 o 
   6   8  10      205.79       19.97     59.90 o 
   7   8  10      470.50      333.08     84.52 o 
   8   8  10      353.46      316.61     83.84 o 
   9   8  10      224.53       94.59     71.94 o 
  10   8  10     2745.88     2533.64    166.54 o 
  11   8  10        4.39      139.44    114.02 o 
  12   8  10      215.01      122.32    121.18 o 
  13   8  10      191.83      225.32    124.08 o 
  14   8  10      121.86       84.51    129.92 o 
 -14   9  10       24.09       15.65    130.90 o 
 -13   9  10      162.71      113.28    229.20 o 
 -12   9  10      705.97      480.22    220.08 o 
 -11   9  10      247.78      156.28    111.10 o 
 -10   9  10      350.18      346.48    114.22 o 
  -9   9  10      435.55      477.66     92.69 o 
  -8   9  10      653.67      515.02     90.05 o 
  -7   9  10       74.31        1.40     56.90 o 
  -6   9  10        1.16      -34.09     60.38 o 
  -5   9  10     5762.60     7182.96    183.98 o 
  -4   9  10      300.60      312.11     77.13 o 
  -3   9  10     6291.75     5604.38    154.57 o 
  -2   9  10    19487.53    18893.04    268.35 o 
  -1   9  10      528.54      393.92     57.02 o 
   0   9  10      544.69     1005.47     62.36 o 
   1   9  10      697.87      737.90     54.93 o 
   2   9  10       24.01      -30.79     30.79 o 
   3   9  10      922.13      938.07     49.82 o 
   4   9  10      180.82      476.00     80.94 o 
   5   9  10     4958.82     5265.46    307.20 o 
   6   9  10      968.42     1060.43    105.15 o 
   7   9  10     1125.80     1081.34    105.99 o 
   8   9  10      906.87     1218.91    113.30 o 
   9   9  10        0.80      -72.41     80.82 o 
  10   9  10       75.45       20.98     77.71 o 
  11   9  10     1402.59     1600.36    184.78 o 
  12   9  10        0.12      -88.77     88.77 o 
  13   9  10      323.46      470.06    143.59 o 
  14   9  10      233.08      161.58    158.96 o 
 -13  10  10      132.16     -110.08    110.08 o 
 -12  10  10       54.40      -27.77    187.88 o 
 -11  10  10      444.31      473.26    107.70 o 
 -10  10  10        3.35       34.47     77.40 o 
  -9  10  10      659.21      755.86    109.19 o 
  -8  10  10       15.33      -29.22     65.85 o 
  -7  10  10       19.09      -56.59     56.59 o 
  -6  10  10     1470.05     1870.75    105.11 o 
  -5  10  10       25.18       21.83     61.36 o 
  -4  10  10     6867.20     6734.70    176.14 o 
  -3  10  10      169.08      247.67     71.65 o 
  -2  10  10     2974.58     2642.60     94.96 o 
  -1  10  10     1692.55     1591.00    144.32 o 
   0  10  10     1659.92     1475.39     79.17 o 
   1  10  10     2808.06     2510.64     89.19 o 
   2  10  10     1978.39     1945.90     63.91 o 
   3  10  10      433.52      491.08     61.47 o 
   4  10  10     3448.93     3318.87    129.41 o 
   5  10  10     1385.07     1607.96    114.37 o 
   6  10  10     3274.03     2977.21    136.60 o 
   7  10  10     1613.79     1582.84    129.59 o 
   8  10  10        3.38      -31.74     67.54 o 
   9  10  10      361.52      466.29     98.76 o 
  10  10  10      781.37      866.70    120.45 o 
  11  10  10       67.21      137.94    106.71 o 
  12  10  10      351.90      136.46    117.72 o 
  13  10  10      235.31      300.23    140.49 o 
 -13  11  10      288.54      248.88    141.05 o 
 -12  11  10       74.05        8.72    114.25 o 
 -11  11  10       35.89      -93.54     93.54 o 
 -10  11  10       56.33      -49.09     74.12 o 
  -9  11  10        0.58      -65.14     65.14 o 
  -8  11  10       83.36      -17.65     65.89 o 
  -7  11  10     1758.74     2050.13    136.82 o 
  -6  11  10       34.23      -56.84     61.41 o 
  -5  11  10      662.65      706.68     91.97 o 
  -4  11  10      728.85      821.63     94.10 o 
  -3  11  10      548.74      607.69     86.10 o 
  -2  11  10      155.13      196.20     71.61 o 
  -1  11  10     1617.79     1689.42     94.71 o 
   0  11  10      420.76      299.01     63.63 o 
   1  11  10     1923.14     2065.32    114.91 o 
   2  11  10     2112.67     1895.24    141.02 o 
   3  11  10     1114.39     1150.59     76.06 o 
   4  11  10      142.26      137.27     70.85 o 
   5  11  10      893.72      717.37     94.97 o 
   6  11  10       13.33      -43.31     65.99 o 
   7  11  10        8.04      -20.81     74.95 o 
   8  11  10      527.43      563.00    107.23 o 
   9  11  10      849.14      883.64    114.56 o 
  10  11  10       22.23       61.00     81.44 o 
  11  11  10      255.50       54.00    111.43 o 
  12  11  10        1.03      133.65    124.89 o 
  13  11  10       45.32      -63.46    106.69 o 
 -13  12  10        0.03     -111.17    111.17 o 
 -12  12  10       17.54      -21.54    118.69 o 
 -11  12  10       96.79       46.56    124.00 o 
 -10  12  10       22.37      -12.21    108.01 o 
  -9  12  10       26.59       14.71     77.52 o 
  -8  12  10      633.70      678.59    106.44 o 
  -7  12  10      219.40      325.20     87.83 o 
  -6  12  10     1278.01     1394.39    121.96 o 
  -5  12  10     1711.57     1658.44    121.24 o 
  -4  12  10      166.61      144.80     86.75 o 
  -3  12  10     1955.88     1611.33    121.00 o 
  -2  12  10       12.05       48.26     68.52 o 
  -1  12  10      150.84       46.02     55.97 o 
   0  12  10      622.14      862.52     99.15 o 
   1  12  10     3591.03     3343.39    109.62 o 
   2  12  10      733.62      988.00     84.13 o 
   3  12  10      157.27       56.74     53.66 o 
   4  12  10     1369.52     1478.33    176.35 o 
   5  12  10      354.95      240.46     79.40 o 
   6  12  10       91.05       25.04     72.91 o 
   7  12  10        9.67       -1.17     73.17 o 
   8  12  10      278.83      227.88     89.95 o 
   9  12  10      289.03      269.71     95.08 o 
  10  12  10      299.17       94.17     90.84 o 
  11  12  10        0.27      -17.68    154.00 o 
  12  12  10       71.55     -105.29    105.29 o 
  13  12  10       46.94     -119.57    119.57 o 
 -13  13  10       37.14      -19.23    119.20 o 
 -12  13  10        5.34      -53.71    120.57 o 
 -11  13  10        0.59      -35.13    103.64 o 
 -10  13  10      329.16      179.89    122.03 o 
  -9  13  10       32.93       -8.83    102.63 o 
  -8  13  10      211.66      161.21     84.82 o 
  -7  13  10      289.42      371.82     87.93 o 
  -6  13  10        2.21       26.76     67.10 o 
  -5  13  10      890.55     1000.99    178.66 o 
  -4  13  10     2854.40     2824.03    124.78 o 
  -3  13  10       10.69       40.37     69.89 o 
  -2  13  10       72.33      -64.12     64.12 o 
  -1  13  10      101.37      121.83     61.16 o 
   0  13  10       41.35       25.51     58.45 o 
   1  13  10       30.65       35.83     57.49 o 
   2  13  10      162.00      305.14     67.11 o 
   3  13  10      469.83      607.18    141.58 o 
   4  13  10        2.90      -62.93     68.10 o 
   5  13  10       42.37      -67.06     67.06 o 
   6  13  10     1022.11      882.24    115.64 o 
   7  13  10       50.47      -10.17     84.14 o 
   8  13  10      115.01       36.10     85.77 o 
   9  13  10      243.47      289.29     93.40 o 
  10  13  10       69.85      -74.23     90.98 o 
  11  13  10       26.72      -58.48     93.66 o 
  12  13  10        0.21      -97.67     97.67 o 
 -12  14  10      107.78       31.71    116.13 o 
 -11  14  10      198.82      120.39    150.88 o 
 -10  14  10        0.16     -101.39    101.39 o 
  -9  14  10      100.26      165.97    117.68 o 
  -8  14  10      150.50        1.89     99.06 o 
  -7  14  10        8.43      -73.97     73.97 o 
  -6  14  10      480.52      510.39     92.57 o 
  -5  14  10     1877.32     2217.42    136.53 o 
  -4  14  10      600.47      547.76     94.58 o 
  -3  14  10      628.74      859.51    105.20 o 
  -2  14  10      129.52       44.04     77.62 o 
  -1  14  10      527.72      617.53     97.15 o 
   0  14  10      708.92      406.61     73.46 o 
   1  14  10      416.21      514.58     78.48 o 
   2  14  10       16.21      -48.14     57.92 o 
   3  14  10      594.51      472.29     97.41 o 
   4  14  10      357.49      304.37     89.27 o 
   5  14  10     2414.96     2466.26    185.81 o 
   6  14  10      462.27      376.68     99.61 o 
   7  14  10      110.65       -9.04     78.85 o 
   8  14  10       59.32      -21.40     83.76 o 
   9  14  10       35.34      -44.15     77.92 o 
  10  14  10        0.44      -72.13     90.85 o 
  11  14  10        2.28      -89.39     89.39 o 
  12  14  10        5.24     -112.98    112.98 o 
 -12  15  10        0.11      -37.32    123.45 o 
 -11  15  10        7.84     -109.43    118.73 o 
 -10  15  10        0.23      -99.13     99.13 o 
  -9  15  10       45.13       33.65    109.95 o 
  -8  15  10        0.98      -56.14    105.49 o 
  -7  15  10        5.64     -101.24    101.24 o 
  -6  15  10       76.04      175.29     81.86 o 
  -5  15  10        9.09      -16.64     73.51 o 
  -4  15  10      107.44      259.62     89.67 o 
  -3  15  10       34.73      161.44     79.41 o 
  -2  15  10      134.25      216.80     83.61 o 
  -1  15  10      360.93      405.91     92.55 o 
   0  15  10        0.77      -59.87     59.87 o 
   1  15  10      594.67      575.43     83.29 o 
   2  15  10      139.34      161.28     71.26 o 
   3  15  10      613.41      919.25    118.08 o 
   4  15  10      155.50       57.22     92.84 o 
   5  15  10       70.81      -82.08     96.07 o 
   6  15  10       41.86      -53.35     74.33 o 
   7  15  10        0.55      -65.64     79.39 o 
   8  15  10       29.05      -85.69     85.69 o 
   9  15  10        0.07      -24.98     89.35 o 
  10  15  10        0.09      -34.27     91.13 o 
  11  15  10       23.38      -47.85     90.98 o 
  12  15  10        4.53     -111.83    111.83 o 
 -11  16  10        2.91     -123.74    123.74 o 
 -10  16  10       47.72      143.14    132.39 o 
  -9  16  10       26.28      107.96    119.10 o 
  -8  16  10        4.06      -56.78    108.73 o 
  -7  16  10      208.65      155.46    116.61 o 
  -6  16  10        9.57      -91.70    199.36 o 
  -5  16  10        5.27       -0.25     73.32 o 
  -4  16  10      391.36      360.54     96.91 o 
  -3  16  10        8.51      -22.80     81.36 o 
  -2  16  10      626.16      798.41    137.63 o 
  -1  16  10      115.76      104.09     83.27 o 
   0  16  10      124.30       69.86     82.99 o 
   1  16  10        6.69      -21.06     94.90 o 
   2  16  10       79.27      140.98     75.49 o 
   3  16  10      172.73      115.99     92.52 o 
   4  16  10       76.38      -35.68     78.25 o 
   5  16  10        0.21      -87.89     87.89 o 
   6  16  10       26.77      -85.50     88.03 o 
   7  16  10      331.45      384.33    109.63 o 
   8  16  10      144.55       32.88     91.46 o 
   9  16  10       82.33      102.56    100.34 o 
  10  16  10        1.53       21.58    101.30 o 
  11  16  10       20.76      -37.77     94.35 o 
 -11  17  10       12.43     -109.81    109.81 o 
 -10  17  10      195.32      223.73    139.16 o 
  -9  17  10       27.40       21.54    123.51 o 
  -8  17  10       46.12      -75.96    101.72 o 
  -7  17  10        0.28     -102.07    102.07 o 
  -6  17  10       80.97      147.71    120.87 o 
  -5  17  10        1.57       70.39    108.40 o 
  -4  17  10        0.20      -76.09     76.09 o 
  -3  17  10       77.01      -79.96     79.96 o 
  -2  17  10      293.14      462.05    104.24 o 
  -1  17  10      142.99      157.08    100.56 o 
   0  17  10      256.16      400.66     99.26 o 
   1  17  10       53.08       12.98     74.22 o 
   2  17  10      194.19      223.60     96.67 o 
   3  17  10      133.57      143.36    107.81 o 
   4  17  10        3.43      -79.03     79.03 o 
   5  17  10      386.77      346.13    114.81 o 
   6  17  10       91.17      148.42     92.03 o 
   7  17  10      347.03      286.50    108.34 o 
   8  17  10        1.64       58.94     98.98 o 
   9  17  10       11.66      -17.72     94.15 o 
  10  17  10        6.13      -94.50     94.50 o 
 -10  18  10        8.58      -61.55    129.76 o 
  -9  18  10      292.02      197.05    137.55 o 
  -8  18  10       50.13      -91.42    116.91 o 
  -7  18  10       50.46        8.78    114.42 o 
  -6  18  10        0.13      -64.04    104.49 o 
  -5  18  10      118.87       14.28    104.15 o 
  -4  18  10      352.76      455.59    137.20 o 
  -3  18  10      127.66        0.85     85.68 o 
  -2  18  10        0.87      -51.72     85.82 o 
  -1  18  10       14.86      -65.87     81.69 o 
   0  18  10     1715.35     2160.44    164.01 o 
   1  18  10      596.06      846.41    119.58 o 
   2  18  10      425.28      495.35    109.37 o 
   3  18  10       46.62      -84.73     84.73 o 
   4  18  10      296.47      430.35    110.50 o 
   5  18  10       91.36      -71.28    100.33 o 
   6  18  10      463.74      694.90    124.72 o 
   7  18  10      138.38      320.61    110.80 o 
   8  18  10       25.91      -56.32     90.59 o 
   9  18  10        1.57      -82.55     88.67 o 
  10  18  10       65.63     -134.14    157.91 o 
  -9  19  10       21.43     -121.25    121.25 o 
  -8  19  10       76.92      -86.04    123.39 o 
  -7  19  10       72.12     -111.42    112.32 o 
  -6  19  10       12.17      -96.38    112.09 o 
  -5  19  10        0.20       30.71    162.75 o 
  -4  19  10       30.01      -97.21     97.21 o 
  -3  19  10      116.50       45.77    112.87 o 
  -2  19  10        9.03      -16.92     85.83 o 
  -1  19  10        1.97      -42.11     91.49 o 
   0  19  10      267.55      408.82    113.64 o 
   1  19  10        3.70      -16.14     84.74 o 
   2  19  10      269.14      199.11    100.31 o 
   3  19  10      273.69       89.06     97.61 o 
   4  19  10        4.08      -77.64     90.25 o 
   5  19  10       67.98      -24.79    105.76 o 
   6  19  10        6.89     -102.54    102.54 o 
   7  19  10        1.76       -3.75     90.33 o 
   8  19  10        2.27      -10.49    100.67 o 
   9  19  10       14.84      -91.21     91.21 o 
  -8  20  10       82.30       29.05    126.86 o 
  -7  20  10        0.77      -20.66    124.63 o 
  -6  20  10      195.84       70.17    165.87 o 
  -5  20  10        3.96     -100.96    100.96 o 
  -4  20  10        1.29     -106.06    106.06 o 
  -3  20  10        7.73     -104.73    104.73 o 
  -2  20  10       10.53      119.04    113.31 o 
  -1  20  10       21.93      -63.86     86.71 o 
   0  20  10      384.16      460.42    117.98 o 
   1  20  10      381.86      378.45    153.48 o 
   2  20  10      132.88      168.59    139.11 o 
   3  20  10      107.96       41.00     96.53 o 
   4  20  10      280.39       94.55    103.37 o 
   5  20  10        3.14      -25.88     95.46 o 
   6  20  10       11.57      -91.23     91.23 o 
   7  20  10       25.53      -93.53     93.53 o 
   8  20  10       36.22       74.88    103.48 o 
  -7  21  10      116.08      161.81    142.07 o 
  -6  21  10       52.24       55.30    169.00 o 
  -5  21  10      162.70      269.40    140.29 o 
  -4  21  10        0.13     -120.55    120.55 o 
  -3  21  10        0.63     -110.62    110.62 o 
  -2  21  10       20.32      -63.28    110.64 o 
  -1  21  10      108.95      -23.38    117.53 o 
   0  21  10      347.30      273.56    114.12 o 
   1  21  10      284.71      155.23    136.78 o 
   2  21  10       20.60     -113.46    113.46 o 
   3  21  10       96.46      -24.13    127.86 o 
   4  21  10        3.92      -50.11     90.62 o 
   5  21  10       49.64       41.70     99.67 o 
   6  21  10       32.15        0.35    133.82 o 
   7  21  10        6.74       -5.97     98.96 o 
  -6  22  10       50.75     -154.94    154.94 o 
  -5  22  10       33.82       10.88    132.75 o 
  -4  22  10      181.74       86.56    135.22 o 
  -3  22  10       69.71      135.42    139.38 o 
  -2  22  10      187.84      315.72    136.71 o 
  -1  22  10      480.19      492.02    166.26 o 
   0  22  10      179.33      296.20    186.71 o 
   1  22  10      178.53      209.73    203.79 o 
   2  22  10       27.19      -49.43    134.60 o 
   3  22  10       51.92     -104.99    130.97 o 
   4  22  10      272.08      192.56    111.76 o 
   5  22  10        2.85      -96.06     96.06 o 
   6  22  10       88.40       86.83    106.28 o 
  -5  23  10      180.16      168.49    142.45 o 
  -4  23  10        0.12     -120.30    120.30 o 
  -3  23  10      200.95      149.10    144.60 o 
  -2  23  10      410.97      441.95    148.75 o 
  -1  23  10       26.36       61.31    127.93 o 
   0  23  10      253.25      441.98    232.18 o 
   1  23  10       67.72     -126.92    176.67 o 
   2  23  10       31.29        2.87    187.37 o 
   3  23  10      108.13     -124.26    124.26 o 
   4  23  10       55.93     -105.07    184.38 o 
   5  23  10       66.75      -64.78    103.84 o 
  -3  24  10      163.16       91.01    154.50 o 
  -2  24  10       12.33     -117.46    117.46 o 
  -1  24  10       38.89      -65.57    132.06 o 
   0  24  10        4.61     -175.11    181.62 o 
   1  24  10      101.20      -41.44    174.06 o 
   2  24  10      234.63      -53.69    190.74 o 
   3  24  10       48.82      -41.70    169.37 o 
 -15   1  11       11.94       -8.15     99.62 o 
 -14   1  11        9.50      -66.64     87.70 o 
 -13   1  11        0.03      -79.67     81.04 o 
 -12   1  11      114.52      -67.28     67.28 o 
 -11   1  11      372.36      414.20     78.27 o 
 -10   1  11      119.14       20.30     64.47 o 
  -9   1  11     1408.36     1729.00    106.86 o 
  -8   1  11       10.54       67.09     48.67 o 
  -7   1  11      230.40      168.24     48.46 o 
  -6   1  11      669.55      726.12     60.19 o 
  -5   1  11      550.98      713.64     55.52 o 
  -4   1  11      393.96      345.45     39.88 o 
  -3   1  11     1442.37     2002.22     46.74 o 
  -2   1  11     3677.27     3657.12     61.92 o 
  -1   1  11       46.69      167.69     27.36 o 
   0   1  11      938.10     1012.21     52.51 o 
   1   1  11     3896.66     3522.78     65.11 o 
   2   1  11      406.06      534.21     52.28 o 
   3   1  11     6833.49     7896.68    132.40 o 
   4   1  11      439.75      771.62     54.39 o 
   5   1  11      208.90      360.68     47.44 o 
   6   1  11      907.09      971.07     73.07 o 
   7   1  11      450.10      803.67    111.92 o 
   8   1  11      426.37      666.97    109.95 o 
   9   1  11       26.25      142.92     98.81 o 
  10   1  11       18.04      -87.06     87.06 o 
  11   1  11      957.98      849.04    201.57 o 
  12   1  11       85.36      125.08    151.66 o 
  13   1  11      208.21      -16.85    104.27 o 
  14   1  11       13.63     -115.45    115.45 o 
 -15   2  11       10.21      -53.17    116.34 o 
 -14   2  11      342.80      341.92    124.36 o 
 -13   2  11      472.67      546.15    111.80 o 
 -12   2  11      189.04      271.59     88.65 o 
 -11   2  11      235.39      234.02     81.70 o 
 -10   2  11       74.32       78.79     72.41 o 
  -9   2  11     1907.41     2215.29    130.74 o 
  -8   2  11      359.55      226.03     65.54 o 
  -7   2  11      285.85      185.25     50.32 o 
  -6   2  11     1442.92     1507.77     76.75 o 
  -5   2  11     1661.11     1501.61     84.72 o 
  -4   2  11     2482.13     2005.90     78.13 o 
  -3   2  11     6008.60     7502.94    101.48 o 
  -2   2  11       22.28       54.22     38.64 o 
  -1   2  11        0.63      250.81     51.83 o 
   0   2  11      419.71      282.26     29.26 o 
   1   2  11      511.51      530.69     40.56 o 
   2   2  11     9196.26     9311.00    122.51 o 
   3   2  11       29.05       48.75     38.40 o 
   4   2  11     1271.46     1054.40    114.78 o 
   5   2  11     2212.27     1945.04     71.72 o 
   6   2  11       93.38      113.69     46.46 o 
   7   2  11      952.32     1148.35    132.47 o 
   8   2  11      225.15      211.70     72.25 o 
   9   2  11      270.51      125.14     77.91 o 
  10   2  11        0.35      -64.40     64.40 o 
  11   2  11        0.75      -19.46     90.44 o 
  12   2  11       92.57       25.01    103.98 o 
  13   2  11      234.81      106.97    113.33 o 
  14   2  11        0.69       67.60    122.81 o 
 -14   3  11        0.97      -31.88    115.53 o 
 -13   3  11       10.02       62.74     99.16 o 
 -12   3  11      292.15      358.55    124.97 o 
 -11   3  11       14.83      -18.56    105.61 o 
 -10   3  11      781.91      682.60    133.26 o 
  -9   3  11     1685.58     1899.77    142.90 o 
  -8   3  11       50.66      -62.83     62.83 o 
  -7   3  11        2.20        6.22     52.81 o 
  -6   3  11     1187.67     1117.15     86.50 o 
  -5   3  11      463.98      496.32     74.85 o 
  -4   3  11      405.38      298.50     53.29 o 
  -3   3  11     2977.83     2469.84     66.12 o 
  -2   3  11     6418.07     6335.93     93.76 o 
  -1   3  11        4.28      -12.43     32.67 o 
   0   3  11      141.80      466.25     50.25 o 
   1   3  11      333.72      724.42     38.38 o 
   2   3  11      123.81      122.30     27.23 o 
   3   3  11        1.24      -16.98     38.79 o 
   4   3  11     2079.57     1813.49     71.09 o 
   5   3  11      557.79      456.04    112.20 o 
   6   3  11      142.59      152.65     50.04 o 
   7   3  11       38.99       25.49     47.56 o 
   8   3  11     1633.54     1895.91    127.00 o 
   9   3  11      473.35      598.59    117.07 o 
  10   3  11      347.27      303.75    103.63 o 
  11   3  11      317.02      196.08    104.02 o 
  12   3  11        2.67      -87.41     87.41 o 
  13   3  11       26.05      -47.16     95.99 o 
  14   3  11       55.87       10.92    150.89 o 
 -14   4  11      144.14       57.28    118.17 o 
 -13   4  11       11.64       -2.41    114.88 o 
 -12   4  11       95.09      233.95    123.22 o 
 -11   4  11       17.94      -87.23     87.23 o 
 -10   4  11       58.41      111.99     76.35 o 
  -9   4  11        4.55      -29.60     69.92 o 
  -8   4  11       27.14        6.92     69.33 o 
  -7   4  11      347.70      520.39     85.62 o 
  -6   4  11       12.30      -42.52     42.52 o 
  -5   4  11     1004.87      813.38     73.54 o 
  -4   4  11      712.65      583.90     63.81 o 
  -3   4  11     1322.87     1726.44     47.98 o 
  -2   4  11      804.14      876.56     65.32 o 
  -1   4  11        1.30       52.57     33.27 o 
   0   4  11     7762.47     7025.66    112.38 o 
   1   4  11      285.69      590.49     44.68 o 
   2   4  11       12.30        2.19     21.62 o 
   3   4  11     2262.79     2200.20     76.77 o 
   4   4  11      972.35      957.33     68.97 o 
   5   4  11      708.43      879.79     70.70 o 
   6   4  11     3931.30     3069.68     93.39 o 
   7   4  11        0.56      -46.51     46.51 o 
   8   4  11       55.43       68.39     70.34 o 
   9   4  11       63.18      138.85     96.97 o 
  10   4  11      365.22      368.84    108.76 o 
  11   4  11       47.02      -46.21    138.89 o 
  12   4  11        7.40       21.67     99.52 o 
  13   4  11       15.76      -13.08    107.25 o 
  14   4  11       12.29      -67.37    112.58 o 
 -14   5  11      315.66      386.19    153.32 o 
 -13   5  11       89.81       45.76    135.38 o 
 -12   5  11      154.69       74.50    109.52 o 
 -11   5  11        3.24       -8.50     99.67 o 
 -10   5  11     1157.22     1332.29    127.07 o 
  -9   5  11      118.38      212.17     82.05 o 
  -8   5  11      150.43      467.59     88.94 o 
  -7   5  11     2104.98     1542.11    121.24 o 
  -6   5  11       42.27      146.00     63.24 o 
  -5   5  11       94.99      114.64     51.83 o 
  -4   5  11     9336.69     9954.39    263.57 o 
  -3   5  11        2.45      -24.67     24.67 o 
  -2   5  11       23.31       35.89     34.22 o 
  -1   5  11     7045.21     8093.21    126.94 o 
   0   5  11     4279.65     3833.45     82.60 o 
   1   5  11     3190.01     3648.17     77.60 o 
   2   5  11       77.28       17.66     35.07 o 
   3   5  11    11094.85     9934.15    164.46 o 
   4   5  11     4167.36     4420.43    145.01 o 
   5   5  11       31.64        2.97     46.82 o 
   6   5  11       43.74       60.68     49.19 o 
   7   5  11      335.82      451.37     66.06 o 
   8   5  11       36.11       23.83     83.86 o 
   9   5  11      801.51     1569.53    160.98 o 
  10   5  11       58.41        1.25     97.32 o 
  11   5  11      179.45       42.14    105.15 o 
  12   5  11       98.18        3.60    104.50 o 
  13   5  11      163.84       15.04    299.16 o 
  14   5  11      178.59       26.31    119.44 o 
 -14   6  11       41.20       84.28    130.66 o 
 -13   6  11      496.42      455.65    156.36 o 
 -12   6  11       51.68      141.64    121.43 o 
 -11   6  11      577.48      540.38    138.93 o 
 -10   6  11      121.65      200.22     99.42 o 
  -9   6  11     2783.55     2275.54    122.42 o 
  -8   6  11     1825.56     1480.03    123.14 o 
  -7   6  11      808.76     1293.52    113.26 o 
  -6   6  11        2.37        1.95     56.05 o 
  -5   6  11     2003.29     2504.47     94.32 o 
  -4   6  11      329.60      848.90     75.29 o 
  -3   6  11    16405.39    15360.50    202.73 o 
  -2   6  11      128.17       60.13     36.67 o 
  -1   6  11     1167.01     1128.17     60.54 o 
   0   6  11     6092.72     5981.88    106.35 o 
   1   6  11       32.80      141.50     36.42 o 
   2   6  11     6163.11     5934.78    101.24 o 
   3   6  11     5263.41     4687.30     82.94 o 
   4   6  11      168.77      312.33     54.74 o 
   5   6  11     1786.29     1545.61    139.44 o 
   6   6  11      192.89      311.30     59.99 o 
   7   6  11     2290.74     2151.81    103.94 o 
   8   6  11     1029.58     1131.34    105.84 o 
   9   6  11      104.38      -77.74    122.86 o 
  10   6  11        4.87      -48.92    110.62 o 
  11   6  11      275.51      290.13    119.11 o 
  12   6  11      185.77      328.31    124.84 o 
  13   6  11      246.85      259.23    122.78 o 
  14   6  11       16.39      -30.79    117.82 o 
 -14   7  11      216.99      124.14    239.49 o 
 -13   7  11       93.83      195.86    129.50 o 
 -12   7  11      617.69      873.44    275.70 o 
 -11   7  11       55.32      -14.56     97.02 o 
 -10   7  11     1849.27     1935.18    149.98 o 
  -9   7  11      379.55      168.91     79.57 o 
  -8   7  11       10.87      -55.22     57.77 o 
  -7   7  11     4441.16     4340.71    151.26 o 
  -6   7  11       65.49      -19.90     58.74 o 
  -5   7  11      213.64      437.00     75.40 o 
  -4   7  11    26769.49    25473.31    336.12 o 
  -3   7  11     1980.93     2318.81     88.78 o 
  -2   7  11      467.62      712.74     58.90 o 
  -1   7  11      195.69      179.81     42.41 o 
   0   7  11     2324.16     2704.71     74.50 o 
   1   7  11       21.00      -22.80     31.19 o 
   2   7  11     1433.31     1681.54     58.00 o 
   3   7  11     3213.63     2919.99     69.16 o 
   4   7  11     3605.23     3461.83     95.62 o 
   5   7  11     1820.06     1974.50     78.67 o 
   6   7  11     9551.72     9133.82    208.36 o 
   7   7  11      171.34      198.76     73.53 o 
   8   7  11      144.70        5.94     64.37 o 
   9   7  11       67.82      -86.42     86.42 o 
  10   7  11       49.47      -66.54     92.89 o 
  11   7  11      346.09      387.93    124.60 o 
  12   7  11      655.29      885.40    155.60 o 
  13   7  11      237.44      378.67    128.81 o 
  14   7  11      133.36      182.71    128.71 o 
 -14   8  11        1.65     -112.56    112.56 o 
 -13   8  11      438.16      611.90    229.84 o 
 -12   8  11        7.15       53.21    163.92 o 
 -11   8  11      522.45      620.48    113.34 o 
 -10   8  11      161.74      -10.17     75.59 o 
  -9   8  11      234.05      107.38     75.63 o 
  -8   8  11       30.69      -63.24     63.24 o 
  -7   8  11        2.78      -53.30     53.30 o 
  -6   8  11     2652.38     2388.05    115.07 o 
  -5   8  11     2920.98     2440.24    113.10 o 
  -4   8  11      325.05      201.84     65.53 o 
  -3   8  11     2129.00     1892.03     82.22 o 
  -2   8  11      512.26      530.19     56.84 o 
  -1   8  11     5380.53     4759.92    117.20 o 
   0   8  11      175.89       87.27     40.45 o 
   1   8  11      951.09      828.25     57.21 o 
   2   8  11     1751.83     1724.63     60.24 o 
   3   8  11     8281.16     8140.72    148.88 o 
   4   8  11      651.63      931.67     88.58 o 
   5   8  11     3713.11     3745.85    148.21 o 
   6   8  11     1050.24     1145.26    104.13 o 
   7   8  11       22.61       -3.02     61.34 o 
   8   8  11      138.83      122.92     75.15 o 
   9   8  11       74.38       52.66    102.80 o 
  10   8  11     1048.12     1382.38    198.31 o 
  11   8  11      289.76      158.22    120.99 o 
  12   8  11      338.30      254.03    166.91 o 
  13   8  11      266.03      146.58    126.73 o 
  14   8  11       23.89       38.51    127.20 o 
 -13   9  11      120.97      -68.40    120.59 o 
 -12   9  11      481.47      285.65    136.11 o 
 -11   9  11       68.81        1.35     79.47 o 
 -10   9  11      723.69      791.99    196.26 o 
  -9   9  11      244.39      313.00     89.05 o 
  -8   9  11      238.71       40.45     70.47 o 
  -7   9  11      248.07      219.36     75.62 o 
  -6   9  11      554.69      591.77     89.34 o 
  -5   9  11      629.18      593.34     86.49 o 
  -4   9  11     2226.56     2205.84    105.92 o 
  -3   9  11        2.16      -50.56     54.08 o 
  -2   9  11     3112.82     2676.72    126.94 o 
  -1   9  11     2544.47     2616.96     80.50 o 
   0   9  11      107.05       71.73     38.69 o 
   1   9  11     4428.74     3882.38     89.72 o 
   2   9  11       56.32       72.01     39.19 o 
   3   9  11     2941.38     3166.84    127.25 o 
   4   9  11     3835.80     3700.12    135.68 o 
   5   9  11     1738.59     1918.11    127.76 o 
   6   9  11       15.37       -6.16     67.61 o 
   7   9  11       97.87      119.74     73.58 o 
   8   9  11     1525.74     1486.69    127.45 o 
   9   9  11     1149.11     1251.90    125.70 o 
  10   9  11      355.33      624.92    138.85 o 
  11   9  11      430.22      787.28    152.35 o 
  12   9  11       64.71      -21.77    108.25 o 
  13   9  11      248.79      246.98    133.84 o 
 -13  10  11      277.61      115.73    135.87 o 
 -12  10  11        0.16        1.66    110.89 o 
 -11  10  11     1377.12     1346.99    143.38 o 
 -10  10  11     1292.62     1450.29    272.85 o 
  -9  10  11       34.09      109.28     78.19 o 
  -8  10  11      137.69      127.19     74.00 o 
  -7  10  11       10.59      -61.56     61.56 o 
  -6  10  11     4184.46     3828.26    143.75 o 
  -5  10  11     4363.01     4143.36    273.26 o 
  -4  10  11        0.76       -5.29     60.13 o 
  -3  10  11     9283.66    10240.94    221.51 o 
  -2  10  11     1531.65     1402.12     93.13 o 
  -1  10  11    11484.02    11061.29    195.87 o 
   0  10  11     5108.94     4916.43    157.70 o 
   1  10  11      215.27      248.67     47.63 o 
   2  10  11     3307.76     3211.76     82.44 o 
   3  10  11     1340.59     1636.53    135.13 o 
   4  10  11     3166.30     3187.24    131.14 o 
   5  10  11     2774.00     2236.79    113.15 o 
   6  10  11     1300.74     1732.58    130.96 o 
   7  10  11       28.16      -28.26     70.33 o 
   8  10  11      287.76      223.82     86.07 o 
   9  10  11      784.71     1195.31    175.55 o 
  10  10  11     1337.84     1212.46    166.20 o 
  11  10  11       83.34      -46.30    113.64 o 
  12  10  11      761.09      745.33    170.73 o 
  13  10  11      220.14      163.11    134.50 o 
 -13  11  11       70.61      118.27    126.84 o 
 -12  11  11     1110.71     1126.44    186.19 o 
 -11  11  11       15.26       -6.12    117.74 o 
 -10  11  11     1056.57     1308.44    200.05 o 
  -9  11  11     2790.39     2343.79    132.73 o 
  -8  11  11       14.36      108.74     78.53 o 
  -7  11  11      550.16      688.18    102.99 o 
  -6  11  11     1564.99     1455.18    160.36 o 
  -5  11  11     4663.58     4146.31    145.24 o 
  -4  11  11     2257.83     2096.20    109.39 o 
  -3  11  11        5.72      -37.34     58.52 o 
  -2  11  11     2880.39     2874.16    104.23 o 
  -1  11  11      352.97      376.47     66.00 o 
   0  11  11     2005.67     1866.09    126.42 o 
   1  11  11     8654.12     9099.71    177.30 o 
   2  11  11      365.77      406.96     65.13 o 
   3  11  11       75.51      155.43     70.11 o 
   4  11  11     4877.63     4798.22    158.78 o 
   5  11  11      139.66      133.04     73.48 o 
   6  11  11      587.70      746.03    103.19 o 
   7  11  11      638.89      722.39    103.71 o 
   8  11  11     2107.97     2419.10    159.81 o 
   9  11  11     1393.47     1688.48    145.01 o 
  10  11  11       13.99      -69.79     91.86 o 
  11  11  11     1910.87     2313.16    219.37 o 
  12  11  11      293.94      287.28    139.95 o 
  13  11  11        3.31     -110.78    117.78 o 
 -13  12  11      489.42      808.53    217.47 o 
 -12  12  11       50.09      -57.27    116.64 o 
 -11  12  11      908.60      705.80    159.82 o 
 -10  12  11      149.45      153.44    111.12 o 
  -9  12  11      430.63      476.22     99.42 o 
  -8  12  11     2212.97     2248.33    155.53 o 
  -7  12  11        0.45      -57.61     57.61 o 
  -6  12  11       49.95      -65.50     65.50 o 
  -5  12  11      406.46      374.22     85.57 o 
  -4  12  11       16.54       -6.61     65.03 o 
  -3  12  11     4459.41     4020.96    143.13 o 
  -2  12  11     2072.67     1980.05    107.57 o 
  -1  12  11      418.73      555.78     76.93 o 
   0  12  11     3981.57     3820.94    119.12 o 
   1  12  11      691.02      737.01     79.78 o 
   2  12  11     4368.49     4033.95    118.87 o 
   3  12  11     1706.13     1674.96    204.51 o 
   4  12  11      480.91      791.36    100.95 o 
   5  12  11     1116.29     1192.49    119.53 o 
   6  12  11        0.06       -3.34     73.32 o 
   7  12  11     1148.32     1036.40    121.22 o 
   8  12  11     1225.92     1303.34    134.68 o 
   9  12  11       84.47       31.42     85.00 o 
  10  12  11     1032.58      704.92    151.41 o 
  11  12  11      114.24       72.00    124.58 o 
  12  12  11      214.97      168.47    136.20 o 
 -12  13  11      463.57      489.79    156.62 o 
 -11  13  11      303.12      446.50    328.99 o 
 -10  13  11     1118.84     1487.44    194.99 o 
  -9  13  11      811.91     1161.11    171.27 o 
  -8  13  11       20.00       -5.46     74.64 o 
  -7  13  11      781.50      627.91    102.36 o 
  -6  13  11      380.79      605.18     98.08 o 
  -5  13  11       69.86       -2.03     71.11 o 
  -4  13  11     7424.68     6963.45    195.72 o 
  -3  13  11        1.63      -65.57     65.57 o 
  -2  13  11     4157.77     3525.66    185.06 o 
  -1  13  11     1303.68     1766.18    109.64 o 
   0  13  11      185.63      253.85     71.16 o 
   1  13  11     2406.63     2391.36    100.13 o 
   2  13  11       49.23       65.75     59.95 o 
   3  13  11        3.20      -41.90     68.85 o 
   4  13  11     2075.24     2128.76    147.46 o 
   5  13  11       49.76      -46.82     76.51 o 
   6  13  11     2595.98     2708.51    139.60 o 
   7  13  11      947.17      899.64    121.16 o 
   8  13  11      695.47      580.40    110.09 o 
   9  13  11      759.48      762.21    118.97 o 
  10  13  11       14.08      -90.01     90.01 o 
  11  13  11      824.96     1166.49    180.88 o 
  12  13  11      176.38     -118.63    118.63 o 
 -12  14  11        0.46     -108.40    108.40 o 
 -11  14  11      447.22      354.53    140.44 o 
 -10  14  11      166.40      106.12    117.00 o 
  -9  14  11       86.15       73.54    111.37 o 
  -8  14  11      824.43      630.16    278.57 o 
  -7  14  11       51.72      113.14     82.99 o 
  -6  14  11     1601.72     2331.30    151.64 o 
  -5  14  11      794.12      804.27    107.45 o 
  -4  14  11      290.55      400.80     92.17 o 
  -3  14  11     1583.99     1735.83    121.47 o 
  -2  14  11      181.22       83.61     75.05 o 
  -1  14  11     3555.27     3492.76    124.32 o 
   0  14  11     3066.14     2873.97    113.07 o 
   1  14  11      112.01       57.99     61.95 o 
   2  14  11       81.02       21.01     75.89 o 
   3  14  11     1595.51     2109.89    151.02 o 
   4  14  11      553.52      484.02    106.92 o 
   5  14  11     2615.45     2669.53    138.23 o 
   6  14  11        0.72       32.94     85.35 o 
   7  14  11      913.26     1283.92    134.98 o 
   8  14  11      492.48      319.28    102.75 o 
   9  14  11        5.40      -42.39     86.07 o 
  10  14  11     1108.81     1538.02    163.61 o 
  11  14  11      192.04      125.81    131.79 o 
  12  14  11      145.25      -19.26    172.64 o 
 -11  15  11      202.34      117.94    150.88 o 
 -10  15  11      211.53       38.30    151.15 o 
  -9  15  11      365.79      413.11    136.62 o 
  -8  15  11       57.49       82.31    111.92 o 
  -7  15  11     3821.75     3253.31    198.63 o 
  -6  15  11      547.70      414.37     97.80 o 
  -5  15  11      505.36      853.96    111.86 o 
  -4  15  11     2657.49     2785.10    136.27 o 
  -3  15  11       26.30      -21.86     72.52 o 
  -2  15  11     1124.33     1516.82    132.72 o 
  -1  15  11     3697.34     4166.08    157.04 o 
   0  15  11       31.57      -58.77     58.77 o 
   1  15  11     1500.90     1723.24    108.75 o 
   2  15  11       99.81      143.12     89.00 o 
   3  15  11     8049.49     8048.80    227.33 o 
   4  15  11     1025.04     1135.25    218.02 o 
   5  15  11       64.21       25.29     81.69 o 
   6  15  11     2213.89     2273.95    161.52 o 
   7  15  11      792.26      937.24    132.64 o 
   8  15  11      373.31      270.15    104.88 o 
   9  15  11     1476.90     1436.91    226.71 o 
  10  15  11       37.71      -86.96     86.96 o 
  11  15  11      165.45      -13.54    224.89 o 
 -11  16  11      154.65       19.59    131.23 o 
 -10  16  11      418.20      524.54    155.20 o 
  -9  16  11      314.90      448.20    153.60 o 
  -8  16  11     1415.68     2101.19    217.05 o 
  -7  16  11      409.64      284.70    131.22 o 
  -6  16  11     1740.48     1916.38    256.03 o 
  -5  16  11      343.27      501.36    100.39 o 
  -4  16  11      131.22      137.57     86.96 o 
  -3  16  11      493.49      517.53    104.08 o 
  -2  16  11      630.17      507.66    105.92 o 
  -1  16  11        6.94        7.13     81.50 o 
   0  16  11      728.62      554.63     92.59 o 
   1  16  11      421.26      641.07    119.50 o 
   2  16  11     1332.42     1500.53    144.14 o 
   3  16  11       58.69        7.66     84.61 o 
   4  16  11      373.54      359.08    125.61 o 
   5  16  11     1076.52     1292.52    178.73 o 
   6  16  11       24.01      -85.73     85.73 o 
   7  16  11      939.51     1265.93    142.62 o 
   8  16  11     1274.50     1356.54    162.24 o 
   9  16  11       75.65      112.01     98.86 o 
  10  16  11      376.39      192.07    107.95 o 
  11  16  11       24.64     -118.82    118.82 o 
 -10  17  11      309.25      296.44    176.55 o 
  -9  17  11      709.61      832.53    176.79 o 
  -8  17  11       34.16     -104.64    104.64 o 
  -7  17  11     1440.30     1646.02    199.15 o 
  -6  17  11      246.27      157.00    191.15 o 
  -5  17  11      488.22      261.75    124.45 o 
  -4  17  11     1076.32      981.06    119.99 o 
  -3  17  11      411.66      681.60    114.77 o 
  -2  17  11      921.98      909.03    123.62 o 
  -1  17  11     1044.52      827.47    118.52 o 
   0  17  11      509.97      557.09    111.08 o 
   1  17  11     2857.95     2771.74    147.96 o 
   2  17  11      439.03      426.86    108.97 o 
   3  17  11      300.21      193.96     97.21 o 
   4  17  11      737.27      819.13    121.99 o 
   5  17  11      210.39      180.92     97.30 o 
   6  17  11     2223.94     2413.38    179.09 o 
   7  17  11     1301.46     1382.42    154.22 o 
   8  17  11       79.94       82.06     98.45 o 
   9  17  11      523.76      333.50    115.61 o 
  10  17  11       18.07       -3.60    102.10 o 
 -10  18  11      118.31       72.30    130.15 o 
  -9  18  11      108.59       11.65    127.10 o 
  -8  18  11      580.76      550.74    156.21 o 
  -7  18  11      158.99      255.63    182.29 o 
  -6  18  11      466.79      178.58    124.10 o 
  -5  18  11       51.76        0.67    159.88 o 
  -4  18  11      156.43       16.49    103.72 o 
  -3  18  11     1749.68     2270.89    164.31 o 
  -2  18  11      973.09     1228.24    132.76 o 
  -1  18  11       77.35       25.79     80.53 o 
   0  18  11      962.22     1278.59    214.89 o 
   1  18  11      454.62      326.80    102.04 o 
   2  18  11     1088.27     1428.22    145.09 o 
   3  18  11      353.12      280.88    105.19 o 
   4  18  11       60.84      -85.15     85.15 o 
   5  18  11      897.63     1166.94    147.56 o 
   6  18  11       43.09      -74.03     90.87 o 
   7  18  11      518.15      497.27    120.01 o 
   8  18  11      334.84      136.42    107.49 o 
   9  18  11        6.98      -44.00    100.72 o 
  -9  19  11      279.35      140.48    138.89 o 
  -8  19  11        0.09      -55.44    112.64 o 
  -7  19  11      384.61      339.26    172.51 o 
  -6  19  11      162.45     -108.47    108.47 o 
  -5  19  11       28.05     -100.08    100.08 o 
  -4  19  11       64.14      -28.49    110.90 o 
  -3  19  11       26.70     -102.63    102.63 o 
  -2  19  11     1533.74     2051.85    163.34 o 
  -1  19  11      842.96      773.24    126.34 o 
   0  19  11       25.38      -11.00     87.20 o 
   1  19  11     1417.14     1405.65    290.82 o 
   2  19  11      313.60      365.46    113.90 o 
   3  19  11      311.79      358.80    111.69 o 
   4  19  11      990.90      926.07    134.74 o 
   5  19  11        0.60      -93.47     93.47 o 
   6  19  11      140.14      142.74    101.84 o 
   7  19  11      132.11       55.73    100.58 o 
   8  19  11      341.99      190.06    105.49 o 
   9  19  11      220.89      152.79    111.46 o 
  -8  20  11      261.33      -36.37    135.69 o 
  -7  20  11        2.52      -49.23    124.19 o 
  -6  20  11      257.77       65.36    128.81 o 
  -5  20  11      351.52      458.83    149.80 o 
  -4  20  11       14.03     -144.05    155.46 o 
  -3  20  11      167.21     -200.54    200.54 o 
  -2  20  11        0.59     -110.12    110.12 o 
  -1  20  11      477.89      585.36    120.85 o 
   0  20  11     1019.26     1042.11    177.80 o 
   1  20  11       44.15       39.15    130.29 o 
   2  20  11      178.46      152.32     99.59 o 
   3  20  11      263.10      178.48    111.83 o 
   4  20  11      122.57       34.60     94.68 o 
   5  20  11      314.93      195.92    138.95 o 
   6  20  11        4.83      -92.77     92.77 o 
   7  20  11      298.02      193.23    120.66 o 
   8  20  11      216.68       47.78    101.62 o 
  -7  21  11      390.16      310.27    167.43 o 
  -6  21  11       28.58     -121.47    121.47 o 
  -5  21  11      240.17      206.50    153.65 o 
  -4  21  11       78.34      -86.19    115.43 o 
  -3  21  11       17.73       -2.13    122.63 o 
  -2  21  11     1054.62     1528.80    198.07 o 
  -1  21  11      690.98      977.70    179.35 o 
   0  21  11       63.77       14.52    131.57 o 
   1  21  11     1149.61      854.03    235.70 o 
   2  21  11      107.33      -82.40    125.75 o 
   3  21  11      174.71      128.51    108.77 o 
   4  21  11      316.74      211.66    116.96 o 
   5  21  11       47.07      -87.26     87.26 o 
   6  21  11      118.69      -96.32     96.32 o 
   7  21  11      182.53       28.18    106.82 o 
  -6  22  11      113.79       43.20    157.14 o 
  -5  22  11      128.99       77.59    137.47 o 
  -4  22  11      125.99      -42.75    129.58 o 
  -3  22  11      295.22      179.90    140.98 o 
  -2  22  11      238.32      120.70    132.52 o 
  -1  22  11       13.78     -117.47    117.47 o 
   0  22  11      662.69      621.25    246.78 o 
   1  22  11       16.77       81.21    142.00 o 
   2  22  11      789.35      862.81    179.12 o 
   3  22  11      297.63      166.91    150.85 o 
   4  22  11        0.09      -92.63     92.63 o 
   5  22  11        2.71      -95.93     95.93 o 
   6  22  11        9.75        0.33    104.87 o 
  -4  23  11      333.98      464.23    175.64 o 
  -3  23  11       51.27      -91.66    157.52 o 
  -2  23  11       37.05      -89.93    121.62 o 
  -1  23  11      145.67      122.74    198.05 o 
   0  23  11       30.47      -78.18    189.70 o 
   1  23  11      193.58      214.21    192.58 o 
   2  23  11       84.18      -87.32    221.91 o 
   3  23  11       27.02     -179.95    179.95 o 
   4  23  11       34.42     -117.45    141.38 o 
  -2  24  11       48.78      145.32    150.42 o 
  -1  24  11       16.82     -202.73    202.73 o 
   0  24  11       85.01      136.03    206.13 o 
   1  24  11        2.87     -155.82    155.82 o 
 -14   0  12       60.67       20.04    145.02 o 
 -13   0  12      171.17       91.15    126.60 o 
 -12   0  12      125.57      430.48    134.05 o 
 -11   0  12      848.25     1613.26    256.29 o 
 -10   0  12     2238.14     2397.36    186.18 o 
  -9   0  12    10083.48     9319.54    238.74 o 
  -8   0  12        4.78        6.38     62.87 o 
  -7   0  12    12914.33    14152.55    439.61 o 
  -6   0  12      115.65      -39.49     57.28 o 
  -5   0  12    24047.20    23674.60    363.69 o 
  -4   0  12       15.73      -18.35     47.65 o 
  -3   0  12        3.16       -5.62     31.61 o 
  -2   0  12      111.13      280.81     47.01 o 
  -1   0  12       81.92       10.24     38.14 o 
   0   0  12    11060.94    13793.79    218.44 o 
   1   0  12    13280.91    13354.51    262.64 o 
   2   0  12    10729.73     9770.54    171.59 o 
   3   0  12     2441.40     2085.21     78.63 o 
   4   0  12    10972.17    11343.33    220.35 o 
   5   0  12     2258.41     2371.64    194.91 o 
   6   0  12     9778.63     9683.90    356.78 o 
   7   0  12     3813.40     3341.86    223.87 o 
   8   0  12     2189.16     1773.58    177.97 o 
   9   0  12       47.27        9.90    128.21 o 
  10   0  12     1852.06     2652.27    266.87 o 
  11   0  12     2905.59     2727.33    235.60 o 
  12   0  12        0.33     -134.74    134.74 o 
 -14   1  12      695.52      952.76    124.37 o 
 -13   1  12       40.05      -71.34     71.34 o 
 -12   1  12      296.74       49.42     79.27 o 
 -11   1  12     1068.34      968.74    108.71 o 
 -10   1  12       63.20       39.76     70.56 o 
  -9   1  12     3186.97     3001.81    109.60 o 
  -8   1  12     5085.03     4581.38    112.94 o 
  -7   1  12      300.53      392.04     55.78 o 
  -6   1  12    12694.63    13007.75    180.51 o 
  -5   1  12       15.76      -37.59     37.59 o 
  -4   1  12    12352.48    11484.63    153.17 o 
  -3   1  12     4674.00     4177.56     69.80 o 
  -2   1  12     1160.00     1011.48     46.89 o 
  -1   1  12    11401.24    12546.98    145.51 o 
   0   1  12    13937.48    13974.78    156.15 o 
   1   1  12    12322.28    12274.30    163.07 o 
   2   1  12    12423.21    11167.16    143.23 o 
   3   1  12      238.21       76.06     51.30 o 
   4   1  12    10692.52    10945.80    194.33 o 
   5   1  12     3410.55     3209.39    120.21 o 
   6   1  12      731.58      756.81     88.31 o 
   7   1  12     7309.34     6328.78    203.98 o 
   8   1  12       60.65       17.83     92.73 o 
   9   1  12     2050.99     2014.19    135.93 o 
  10   1  12     2132.08     2319.58    165.03 o 
  11   1  12      373.63      240.10    110.52 o 
  12   1  12      350.00      215.92    124.04 o 
  13   1  12      263.83      304.33    127.96 o 
  14   1  12      185.32      386.99    186.83 o 
 -14   2  12        4.84      -94.76    106.37 o 
 -13   2  12      472.06      297.21     96.58 o 
 -12   2  12      201.68       86.11     78.71 o 
 -11   2  12      611.60      591.73     92.57 o 
 -10   2  12     3242.89     3741.14    144.11 o 
  -9   2  12     1377.93     1518.91    120.85 o 
  -8   2  12     2894.00     3311.94    106.98 o 
  -7   2  12     3838.05     3486.85    105.25 o 
  -6   2  12       63.55      135.78     59.25 o 
  -5   2  12     2920.98     3336.99    106.02 o 
  -4   2  12      176.66      268.11     55.17 o 
  -3   2  12     3885.41     4019.51     68.44 o 
  -2   2  12     3950.95     4461.01     71.89 o 
  -1   2  12     2715.83     2501.39     53.81 o 
   0   2  12    14714.57    13195.25    136.22 o 
   1   2  12     6257.23     6847.64    126.11 o 
   2   2  12     1248.46     1451.51    143.30 o 
   3   2  12    21808.54    21823.70    275.04 o 
   4   2  12     2043.09     1912.75     71.75 o 
   5   2  12     4864.29     5148.63    113.44 o 
   6   2  12      673.85      860.84     95.51 o 
   7   2  12     2681.08     2726.50    171.75 o 
   8   2  12     4939.88     4101.30    143.20 o 
   9   2  12     2168.98     2218.79    125.30 o 
  10   2  12      269.36      363.35     94.31 o 
  11   2  12      786.24     1032.24    146.37 o 
  12   2  12       27.97      -97.99     97.99 o 
  13   2  12      493.83      368.09    129.00 o 
  14   2  12      379.10       83.65    151.66 o 
 -14   3  12      482.58      408.04    136.63 o 
 -13   3  12       13.19      -93.12     93.12 o 
 -12   3  12      762.77     1104.44    145.28 o 
 -11   3  12     1276.51     1646.62    196.49 o 
 -10   3  12       53.03      -70.44     70.44 o 
  -9   3  12      342.88      371.78     93.58 o 
  -8   3  12      349.50      375.57     86.65 o 
  -7   3  12     7356.81     7412.14    172.59 o 
  -6   3  12    11109.66     9904.01    257.37 o 
  -5   3  12     1462.08     1716.95     98.09 o 
  -4   3  12    24242.29    23709.19    316.60 o 
  -3   3  12      418.42      245.93     34.04 o 
  -2   3  12     5586.54     5758.03     91.34 o 
  -1   3  12     6602.02     6471.39    114.04 o 
   0   3  12     2820.06     3155.59     64.44 o 
   1   3  12     1074.90     1197.00     54.82 o 
   2   3  12     1193.43     1792.94     51.80 o 
   3   3  12     1184.98     1565.29    125.78 o 
   4   3  12    11030.22    10584.14    172.91 o 
   5   3  12     2906.66     2704.00     87.16 o 
   6   3  12      178.91      137.63     50.70 o 
   7   3  12     4168.94     4624.50    149.20 o 
   8   3  12      106.10      185.42     85.16 o 
   9   3  12     1972.32     2061.98    120.96 o 
  10   3  12     1100.71     1197.69    155.63 o 
  11   3  12      132.95      -91.54     91.54 o 
  12   3  12      516.85      676.36    140.57 o 
  13   3  12        0.23     -161.58    161.58 o 
  14   3  12      186.48       57.70    124.03 o 
 -14   4  12      171.62      241.88    132.14 o 
 -13   4  12      534.66      458.91    150.25 o 
 -12   4  12      659.34      791.11    161.42 o 
 -11   4  12        1.30      -95.15     95.15 o 
 -10   4  12      793.18      364.56     96.78 o 
  -9   4  12      113.63       52.25    119.81 o 
  -8   4  12      244.71      286.19     83.68 o 
  -7   4  12     2583.49     2594.99    121.70 o 
  -6   4  12       35.71       -7.30     49.38 o 
  -5   4  12     3056.88     2916.40    152.00 o 
  -4   4  12    14219.59    14902.37    233.13 o 
  -3   4  12     9264.97    10317.50    130.94 o 
  -2   4  12     8651.40     8090.94    112.91 o 
  -1   4  12     4478.00     5187.92     99.25 o 
   0   4  12    11593.26    11219.84    154.20 o 
   1   4  12     3377.56     4289.96     72.59 o 
   2   4  12     6380.92     5784.38     94.82 o 
   3   4  12     9662.98    10078.75    168.56 o 
   4   4  12     1262.35     1465.83     97.79 o 
   5   4  12     1703.16     1456.08     78.74 o 
   6   4  12     4143.21     3834.67    107.39 o 
   7   4  12      992.02      999.39    103.10 o 
   8   4  12     5292.26     5145.72    161.52 o 
   9   4  12     2961.17     2483.82    161.81 o 
  10   4  12       55.63        7.26     94.47 o 
  11   4  12      441.90      427.24    127.65 o 
  12   4  12        0.13     -101.19    101.19 o 
  13   4  12      377.97      206.74    122.64 o 
  14   4  12       84.07      178.73    128.69 o 
 -14   5  12      596.69      535.10    159.26 o 
 -13   5  12     1310.93     1651.97    374.85 o 
 -12   5  12       23.65       52.53    107.68 o 
 -11   5  12      604.78      775.35    333.68 o 
 -10   5  12       15.66        4.54     88.41 o 
  -9   5  12     2294.85     2470.01    131.29 o 
  -8   5  12     3496.97     3166.51    139.21 o 
  -7   5  12     2553.56     2288.89    117.12 o 
  -6   5  12     2122.28     1842.04     87.05 o 
  -5   5  12      103.41      123.17     52.81 o 
  -4   5  12     5741.89     5831.44    136.61 o 
  -3   5  12    17781.45    16412.44    182.09 o 
  -2   5  12       22.18       75.09     38.90 o 
  -1   5  12     9781.49     9887.97    161.29 o 
   0   5  12     2758.32     2473.17     69.95 o 
   1   5  12    10007.36     9919.60    141.87 o 
   2   5  12    24067.69    22407.04    286.87 o 
   3   5  12       69.97      130.10     49.07 o 
   4   5  12     4681.42     5113.37    118.67 o 
   5   5  12      642.25      862.94     73.07 o 
   6   5  12     2581.87     2594.88     92.87 o 
   7   5  12     3730.65     2871.22    157.00 o 
   8   5  12     1062.01     1439.02    158.84 o 
   9   5  12     1163.06     1048.03    144.10 o 
  10   5  12      341.83      301.52    135.37 o 
  11   5  12      244.69       46.37     99.66 o 
  12   5  12     1296.66     1299.02    177.95 o 
  13   5  12       37.47        7.29    122.03 o 
  14   5  12      127.40       41.67    118.36 o 
 -14   6  12       15.68     -116.71    116.71 o 
 -13   6  12      534.18      798.63    171.45 o 
 -12   6  12      475.46      334.21    140.20 o 
 -11   6  12        6.51       14.60     79.25 o 
 -10   6  12     1685.90     2133.06    156.51 o 
  -9   6  12      228.45      388.35     86.50 o 
  -8   6  12       95.97       84.29     72.22 o 
  -7   6  12     3055.10     2414.64    118.91 o 
  -6   6  12     2375.37     1777.87    100.92 o 
  -5   6  12     5984.72     6351.40    148.36 o 
  -4   6  12      985.74     1107.95     82.92 o 
  -3   6  12     4251.28     4299.18    101.04 o 
  -2   6  12     6514.50     6170.58    117.28 o 
  -1   6  12      250.30      403.68     48.96 o 
   0   6  12     5255.17     6251.30    112.22 o 
   1   6  12     6476.11     6020.58    107.41 o 
   2   6  12      172.42      216.78     38.47 o 
   3   6  12     1908.75     1723.09     77.93 o 
   4   6  12      813.00      912.36     71.98 o 
   5   6  12      612.12      525.21     65.19 o 
   6   6  12     4229.90     4530.01    257.57 o 
   7   6  12       71.22       67.58     64.57 o 
   8   6  12     2111.06     2356.45    185.83 o 
   9   6  12      311.06      409.49    115.41 o 
  10   6  12      868.37     1272.83    289.26 o 
  11   6  12      575.37      592.94    142.59 o 
  12   6  12       17.87      -32.47    103.48 o 
  13   6  12      161.43       84.47    128.30 o 
  14   6  12       37.57     -108.20    108.20 o 
 -14   7  12      255.00      187.67    146.38 o 
 -13   7  12       81.59     -108.15    108.15 o 
 -12   7  12      419.51      236.07    302.55 o 
 -11   7  12     1049.93     1125.02    132.74 o 
 -10   7  12       43.82       50.71     83.32 o 
  -9   7  12      247.92       87.67     77.36 o 
  -8   7  12      153.29       84.69     69.62 o 
  -7   7  12       79.12      129.50     69.45 o 
  -6   7  12     3323.04     3737.07    237.51 o 
  -5   7  12     1620.04     1278.30    104.69 o 
  -4   7  12      429.60      497.33     67.49 o 
  -3   7  12     4160.40     4441.03    104.08 o 
  -2   7  12        9.98        0.80     40.26 o 
  -1   7  12     5610.06     5677.21    111.80 o 
   0   7  12     1285.21     1151.40     62.41 o 
   1   7  12     3262.19     2609.73     72.63 o 
   2   7  12     3733.82     4264.96    113.31 o 
   3   7  12      335.40      463.00     58.47 o 
   4   7  12     3774.51     3848.27    113.12 o 
   5   7  12     1769.77     1862.41    127.69 o 
   6   7  12      248.13      207.66     71.53 o 
   7   7  12     1928.92     1961.67    194.66 o 
   8   7  12       14.38      -25.28     92.40 o 
   9   7  12      534.50      317.85    118.36 o 
  10   7  12      314.69      326.09    115.79 o 
  11   7  12       65.72       93.81    106.87 o 
  12   7  12      675.01      623.90    149.41 o 
  13   7  12       46.55      -73.82    115.34 o 
  14   7  12      186.47       45.53    111.25 o 
 -13   8  12      154.55      123.90    126.72 o 
 -12   8  12      546.89      442.81    138.23 o 
 -11   8  12      260.77      329.37     99.74 o 
 -10   8  12      543.33      232.51     91.06 o 
  -9   8  12        0.16      -64.78     64.78 o 
  -8   8  12     2312.19     2078.44    125.91 o 
  -7   8  12      381.16      474.44     91.17 o 
  -6   8  12      520.73      146.92     68.55 o 
  -5   8  12      661.49      433.57     78.95 o 
  -4   8  12       13.13      -49.56     49.56 o 
  -3   8  12      406.44      271.88     58.71 o 
  -2   8  12     4733.77     5667.68    116.94 o 
  -1   8  12     5457.98     5291.28    110.92 o 
   0   8  12      227.52      143.18     43.08 o 
   1   8  12       13.49      -11.13     36.01 o 
   2   8  12     1942.39     1866.89     70.07 o 
   3   8  12    13338.08    13505.22    210.01 o 
   4   8  12     3101.69     2870.41    119.22 o 
   5   8  12       99.48       28.19     66.20 o 
   6   8  12      386.06      387.99     83.51 o 
   7   8  12      123.04       35.38     66.36 o 
   8   8  12      614.47      989.22    142.99 o 
   9   8  12        3.40       29.51    148.80 o 
  10   8  12       28.60       98.47    104.89 o 
  11   8  12      259.07      265.81    131.47 o 
  12   8  12       10.29      -73.21    104.71 o 
  13   8  12      544.61      590.75    155.59 o 
 -13   9  12       12.97      -96.49     96.49 o 
 -12   9  12      279.42      446.80    150.70 o 
 -11   9  12      837.70      913.87    127.97 o 
 -10   9  12       47.32       66.15     81.26 o 
  -9   9  12      982.33      830.19    123.29 o 
  -8   9  12      317.89      510.59     96.71 o 
  -7   9  12        1.32      -72.42     72.42 o 
  -6   9  12      635.65      786.37     99.14 o 
  -5   9  12     1163.13     1258.95    108.25 o 
  -4   9  12     2540.33     2471.39    111.82 o 
  -3   9  12     1911.46     1942.23    101.90 o 
  -2   9  12      996.36     1261.64     77.20 o 
  -1   9  12     3514.63     3504.11     94.70 o 
   0   9  12        1.00      -32.95     39.23 o 
   1   9  12     4231.37     4395.73     98.70 o 
   2   9  12     2087.06     1855.36    139.02 o 
   3   9  12      447.09      648.13     92.22 o 
   4   9  12     5787.23     5038.31    158.12 o 
   5   9  12      254.02      393.25     83.25 o 
   6   9  12     1553.22     1694.42    188.43 o 
   7   9  12      446.77      343.42     85.05 o 
   8   9  12       29.49       94.44     74.41 o 
   9   9  12      210.28      129.10    115.16 o 
  10   9  12      837.08     1098.07    170.69 o 
  11   9  12       87.29      163.30    121.58 o 
  12   9  12      268.29      114.81    126.31 o 
  13   9  12      112.72     -113.54    113.54 o 
 -13  10  12        5.66      -24.11    150.88 o 
 -12  10  12      354.27      262.19    137.91 o 
 -11  10  12      289.53      209.89    141.49 o 
 -10  10  12      861.88      564.98    112.91 o 
  -9  10  12      606.49      776.83    117.75 o 
  -8  10  12      720.60     1220.88    123.77 o 
  -7  10  12      471.61      323.31     87.73 o 
  -6  10  12     1204.94     1760.44    130.30 o 
  -5  10  12     1310.48     1447.32    117.40 o 
  -4  10  12     3166.15     3217.24    152.47 o 
  -3  10  12      104.12      -23.60     60.14 o 
  -2  10  12      351.36      306.03     63.87 o 
  -1  10  12        5.90       15.55     56.80 o 
   0  10  12     1997.92     2223.09     77.82 o 
   1  10  12     7734.45     7451.76    157.04 o 
   2  10  12       33.99       29.90     70.96 o 
   3  10  12     1201.28     1301.63    116.08 o 
   4  10  12     1370.21     1666.08    181.78 o 
   5  10  12     1829.18     1736.02    128.48 o 
   6  10  12      819.05      599.24     96.00 o 
   7  10  12        0.63       -3.52     73.31 o 
   8  10  12       64.12       -6.28     77.21 o 
   9  10  12        2.89      -87.85     87.85 o 
  10  10  12      106.49      -64.39    105.28 o 
  11  10  12      545.19      540.22    165.61 o 
  12  10  12       21.51      -90.79    121.94 o 
  13  10  12       81.69      -86.73    118.53 o 
 -13  11  12       53.22        3.98    132.92 o 
 -12  11  12        5.97      -12.74    123.97 o 
 -11  11  12      141.76      235.15     98.96 o 
 -10  11  12       30.49       59.34     85.39 o 
  -9  11  12      610.12      537.24    132.34 o 
  -8  11  12      972.38     1332.88    131.59 o 
  -7  11  12      492.36      478.98     94.54 o 
  -6  11  12        9.27      -48.34     61.94 o 
  -5  11  12      275.35      171.92     71.52 o 
  -4  11  12      344.83      293.75     80.56 o 
  -3  11  12     4561.47     4434.96    148.15 o 
  -2  11  12     3399.36     2614.02    101.18 o 
  -1  11  12      227.54      100.74     58.29 o 
   0  11  12      824.05      932.36     84.97 o 
   1  11  12      209.76      241.25     61.18 o 
   2  11  12     1214.38     1272.37    116.94 o 
   3  11  12      187.48      166.43     78.06 o 
   4  11  12      256.28      447.20    117.06 o 
   5  11  12       15.82      -24.11     70.92 o 
   6  11  12       14.21      -22.53     90.75 o 
   7  11  12      546.76      729.61    109.92 o 
   8  11  12       52.24      -75.26     75.26 o 
   9  11  12       42.93      -98.10    101.96 o 
  10  11  12      221.49      209.71    128.85 o 
  11  11  12       33.05      -56.73    105.48 o 
  12  11  12       20.50      -89.45    123.09 o 
  13  11  12      156.42       30.83    181.12 o 
 -12  12  12        6.90      -24.94    124.61 o 
 -11  12  12        0.99     -103.43    103.43 o 
 -10  12  12      151.99      225.67     94.52 o 
  -9  12  12       41.48        3.80     83.38 o 
  -8  12  12       71.55      -37.65     75.79 o 
  -7  12  12       29.69      -66.64     72.77 o 
  -6  12  12      315.33      352.76     87.13 o 
  -5  12  12        3.60      -68.97     68.97 o 
  -4  12  12      455.00      388.56     83.56 o 
  -3  12  12      472.12      383.83     87.54 o 
  -2  12  12     2747.64     2691.35    123.86 o 
  -1  12  12     2766.93     2265.95     98.79 o 
   0  12  12      622.74      729.38     81.45 o 
   1  12  12        1.86       45.44     64.09 o 
   2  12  12      174.25      113.31     77.60 o 
   3  12  12       21.47        0.00     73.24 o 
   4  12  12      236.22      317.50     89.72 o 
   5  12  12      206.25      248.70     89.29 o 
   6  12  12     2012.16     2284.22    242.39 o 
   7  12  12       76.95       30.55     84.78 o 
   8  12  12      393.17      409.86    100.62 o 
   9  12  12      556.90      435.93    106.69 o 
  10  12  12       35.71       22.04    115.27 o 
  11  12  12       36.78       10.49    128.81 o 
  12  12  12       51.88     -130.96    130.96 o 
 -12  13  12       87.64       -9.74    119.39 o 
 -11  13  12       58.33      -52.24    162.74 o 
 -10  13  12       21.85      -96.73    105.17 o 
  -9  13  12       37.05      -77.87     77.87 o 
  -8  13  12      109.02      -32.52     79.49 o 
  -7  13  12     1026.48     1090.74    124.40 o 
  -6  13  12      496.06      523.71    211.74 o 
  -5  13  12       48.19      119.00     77.89 o 
  -4  13  12      101.12       96.52    118.45 o 
  -3  13  12      530.61      677.96     98.75 o 
  -2  13  12       30.99      -66.62     66.62 o 
  -1  13  12      948.83     1363.48    103.91 o 
   0  13  12     2227.75     2210.68    153.31 o 
   1  13  12       69.05       -5.04     57.72 o 
   2  13  12      450.77      243.90     85.77 o 
   3  13  12     2917.95     2581.41    135.69 o 
   4  13  12      306.96      333.22     95.49 o 
   5  13  12      331.18      184.74     90.19 o 
   6  13  12        9.88      -36.78     85.61 o 
   7  13  12       29.14      -71.24     79.65 o 
   8  13  12      144.44      231.68     95.58 o 
   9  13  12      304.42      443.34    105.78 o 
  10  13  12       50.40      -37.05    116.32 o 
  11  13  12       28.49     -112.43    112.43 o 
  12  13  12       12.77      -94.60     94.60 o 
 -11  14  12       35.99     -112.30    112.30 o 
 -10  14  12       42.21      -97.50    112.54 o 
  -9  14  12       11.25       30.06    113.74 o 
  -8  14  12       30.66      -74.08     74.08 o 
  -7  14  12       18.87       48.43     82.90 o 
  -6  14  12       51.01       14.50     78.40 o 
  -5  14  12      147.60      130.55     81.55 o 
  -4  14  12     1653.50     1804.35    138.32 o 
  -3  14  12      276.58      338.23     91.67 o 
  -2  14  12     1512.37     1260.95    124.17 o 
  -1  14  12     2578.42     2486.76    111.94 o 
   0  14  12       79.89       52.74     64.57 o 
   1  14  12      716.33      988.29    118.29 o 
   2  14  12        0.76      -75.27     75.27 o 
   3  14  12       86.20      301.54    100.17 o 
   4  14  12      211.01      307.63     97.43 o 
   5  14  12       11.17      -34.91     81.92 o 
   6  14  12      224.35      280.83     96.21 o 
   7  14  12      114.60       82.08     91.85 o 
   8  14  12      196.25       58.67     93.81 o 
   9  14  12      178.32      286.52    112.29 o 
  10  14  12        0.59        3.81    120.49 o 
  11  14  12       55.71     -121.52    121.52 o 
 -11  15  12       24.99      -21.13    141.51 o 
 -10  15  12       69.83       56.07    119.10 o 
  -9  15  12       47.99      122.96    152.19 o 
  -8  15  12        0.04      -72.55    107.36 o 
  -7  15  12      136.78      185.84     88.62 o 
  -6  15  12       62.10       27.22     80.82 o 
  -5  15  12       30.31      141.99     86.70 o 
  -4  15  12       68.19      163.38     86.92 o 
  -3  15  12     1982.08     2406.16    239.64 o 
  -2  15  12      949.77      954.41    126.19 o 
  -1  15  12      290.04      342.69    105.09 o 
   0  15  12       61.91      -43.39     64.51 o 
   1  15  12      106.69      190.74     95.99 o 
   2  15  12      285.09      246.96    101.22 o 
   3  15  12      202.90      206.91     99.71 o 
   4  15  12       98.63       11.66     99.73 o 
   5  15  12      160.52       49.49     85.66 o 
   6  15  12        4.84       -1.63     86.75 o 
   7  15  12       27.06      157.31     94.09 o 
   8  15  12      122.11       47.61     97.94 o 
   9  15  12        0.13      -82.12     89.95 o 
  10  15  12        3.64      117.50    124.68 o 
  11  15  12       22.89     -121.87    121.87 o 
 -10  16  12        2.65      -39.50    114.06 o 
  -9  16  12        0.08     -102.80    106.81 o 
  -8  16  12        0.01      -98.14     98.14 o 
  -7  16  12        1.32       10.65    110.84 o 
  -6  16  12       54.88      125.87     83.09 o 
  -5  16  12       68.42      -14.21     77.20 o 
  -4  16  12       77.79       93.04     85.32 o 
  -3  16  12      220.32      391.45    100.21 o 
  -2  16  12       32.90      -71.89     76.07 o 
  -1  16  12      473.95      590.35    106.82 o 
   0  16  12      346.67      495.34     89.97 o 
   1  16  12      232.38      405.51    107.28 o 
   2  16  12        5.25       95.06     93.72 o 
   3  16  12       48.80      -37.63     80.75 o 
   4  16  12       98.52       58.99     91.27 o 
   5  16  12       16.62      -80.23     80.23 o 
   6  16  12       32.16      -54.40     86.92 o 
   7  16  12      241.67      -32.84     92.12 o 
   8  16  12       86.46       28.44     94.53 o 
   9  16  12       45.98       53.64    101.05 o 
  10  16  12       47.04     -117.64    117.64 o 
 -10  17  12        4.61      -67.20    125.45 o 
  -9  17  12        4.25       -2.51    123.11 o 
  -8  17  12       42.45        2.53    124.46 o 
  -7  17  12       58.22       52.66    125.17 o 
  -6  17  12       14.70       94.88    115.93 o 
  -5  17  12      194.42      286.84     96.33 o 
  -4  17  12       48.76      -17.47     82.62 o 
  -3  17  12       65.96       96.65     86.03 o 
  -2  17  12       69.55       71.69     94.22 o 
  -1  17  12        9.72       25.74     88.69 o 
   0  17  12        3.94      -90.53    104.26 o 
   1  17  12      466.57      312.07    103.48 o 
   2  17  12       35.69       -9.06     86.10 o 
   3  17  12        8.86      -78.77     78.77 o 
   4  17  12      216.08      148.09     97.77 o 
   5  17  12       10.95      -69.78     86.92 o 
   6  17  12      156.35        2.42     95.36 o 
   7  17  12        0.26      -89.50     89.50 o 
   8  17  12        0.74      -77.40     93.18 o 
   9  17  12       16.35      -25.92     93.70 o 
  10  17  12        2.73      -65.84     98.42 o 
  -9  18  12        0.23      -28.16    129.90 o 
  -8  18  12        7.67      -22.51    156.87 o 
  -7  18  12        0.09      -30.51    115.33 o 
  -6  18  12       54.16       73.10    202.74 o 
  -5  18  12      544.74      769.10    151.50 o 
  -4  18  12      723.63     1081.16    132.85 o 
  -3  18  12      159.20      227.27     98.56 o 
  -2  18  12       70.96      -77.62     77.62 o 
  -1  18  12       24.38       -8.26     82.82 o 
   0  18  12       10.55       34.09    139.29 o 
   1  18  12       16.93       38.36     99.55 o 
   2  18  12        0.67      -72.84     89.12 o 
   3  18  12       65.51      -14.82     91.83 o 
   4  18  12      105.82      -16.66     97.31 o 
   5  18  12      403.04      233.63    108.76 o 
   6  18  12      153.60       59.29    104.72 o 
   7  18  12       55.82      -77.28     89.46 o 
   8  18  12       11.86       44.89     99.10 o 
   9  18  12        9.67     -115.32    115.69 o 
  -8  19  12       19.24      -60.79    125.95 o 
  -7  19  12        3.49       32.73    131.07 o 
  -6  19  12        0.21     -111.54    111.54 o 
  -5  19  12       21.78     -108.86    108.86 o 
  -4  19  12      141.72        4.32    118.54 o 
  -3  19  12      338.69      388.19    107.66 o 
  -2  19  12        0.03       86.60     91.90 o 
  -1  19  12       25.16      -87.42     87.42 o 
   0  19  12        0.16      -72.01    117.87 o 
   1  19  12        6.81     -122.95    122.95 o 
   2  19  12       18.67     -105.54    105.54 o 
   3  19  12      138.20      150.42     98.55 o 
   4  19  12       40.98      -24.57     98.18 o 
   5  19  12       18.71      -23.91     92.27 o 
   6  19  12      134.13      -78.04     97.47 o 
   7  19  12       32.77        5.55     99.24 o 
   8  19  12       17.92      -55.76    127.33 o 
  -8  20  12       98.48      -85.74    159.87 o 
  -7  20  12       67.11       -8.85    132.18 o 
  -6  20  12       26.77      -29.95    125.75 o 
  -5  20  12      109.95       79.60    123.97 o 
  -4  20  12      118.33      -86.00    118.39 o 
  -3  20  12        1.95      -50.64    128.47 o 
  -2  20  12        9.72       39.14    118.19 o 
  -1  20  12        8.42       62.99    129.35 o 
   0  20  12       73.01       52.10    135.83 o 
   1  20  12       13.67      -70.57    125.80 o 
   2  20  12      233.59       93.33    109.54 o 
   3  20  12       61.13       17.52    101.09 o 
   4  20  12        0.23       51.48    103.03 o 
   5  20  12        6.03      -93.79     93.79 o 
   6  20  12       43.25      -94.26     94.26 o 
   7  20  12        0.98      -77.00    100.48 o 
  -6  21  12      210.17       98.92    136.61 o 
  -5  21  12        4.97     -120.81    120.81 o 
  -4  21  12       18.58      -83.16    115.89 o 
  -3  21  12       71.66      -25.91    154.26 o 
  -2  21  12      174.72       45.02    118.91 o 
  -1  21  12      516.33      701.00    245.73 o 
   0  21  12       30.53      109.14    131.65 o 
   1  21  12        5.61     -119.41    121.71 o 
   2  21  12        0.67     -117.58    117.58 o 
   3  21  12      151.37      163.07    111.56 o 
   4  21  12      156.01      162.94    113.07 o 
   5  21  12       64.02      -86.74     86.74 o 
   6  21  12        2.59      -99.51     99.51 o 
  -5  22  12       68.50       34.80    216.80 o 
  -4  22  12        2.13      -21.78    123.45 o 
  -3  22  12       34.85       15.41    158.97 o 
  -2  22  12      175.65      102.04    132.37 o 
  -1  22  12       27.44     -157.65    173.54 o 
   0  22  12      241.46      318.44    221.50 o 
   1  22  12       63.99       74.59    149.08 o 
   2  22  12       81.04      -17.52    141.67 o 
   3  22  12      248.33       52.98    137.70 o 
   4  22  12      116.81       23.21    108.54 o 
   5  22  12       71.65      -99.65     99.65 o 
  -3  23  12      110.98       32.70    145.75 o 
  -2  23  12       99.27       84.69    212.12 o 
  -1  23  12      136.65      -13.81    203.52 o 
   0  23  12       39.14      -29.97    193.35 o 
   1  23  12       50.82      -88.35    185.01 o 
   2  23  12      208.06       83.48    149.79 o 
   3  23  12       81.52       50.36    191.80 o 
 -14   1  13       24.44       77.96     99.55 o 
 -13   1  13       24.09      -60.59     81.61 o 
 -12   1  13       80.64      -65.25     65.25 o 
 -11   1  13       59.18       78.83     74.24 o 
 -10   1  13       10.82      -64.94     64.94 o 
  -9   1  13      712.29      501.07     91.99 o 
  -8   1  13      944.33     1039.07     79.54 o 
  -7   1  13        6.92      -34.15     40.18 o 
  -6   1  13        0.04        9.11     43.16 o 
  -5   1  13     3717.37     4669.29    100.94 o 
  -4   1  13     1659.23     1393.40     61.67 o 
  -3   1  13     1906.53     1300.01     66.78 o 
  -2   1  13     1306.08     1285.22     44.10 o 
  -1   1  13     1590.61     1690.19     54.56 o 
   0   1  13      358.32      184.75     33.97 o 
   1   1  13        0.21       23.92     28.48 o 
   2   1  13      965.77     1265.36     68.28 o 
   3   1  13      269.63      533.98     55.63 o 
   4   1  13       13.24       -3.62     37.92 o 
   5   1  13     1048.56     1512.34    113.92 o 
   6   1  13      976.00      805.97     99.45 o 
   7   1  13      815.57      891.24    101.39 o 
   8   1  13     1089.00      921.43    108.98 o 
   9   1  13        0.23      -36.94     76.96 o 
  10   1  13      121.82      184.38    138.29 o 
  11   1  13       14.00      -92.03     92.03 o 
  12   1  13       20.47      -12.50    102.79 o 
  13   1  13        0.46      -15.11    152.19 o 
  14   1  13        0.13     -120.66    120.66 o 
 -14   2  13        1.53      -96.22     96.75 o 
 -13   2  13       10.20      -57.24     84.05 o 
 -12   2  13       66.11       98.37     96.71 o 
 -11   2  13       33.38      -69.93     69.93 o 
 -10   2  13      767.09      873.66     94.19 o 
  -9   2  13        4.05      -52.57     52.57 o 
  -8   2  13      693.94      609.11     65.48 o 
  -7   2  13      126.65       20.73     48.05 o 
  -6   2  13      505.77      619.93     66.62 o 
  -5   2  13      929.85      901.41     72.52 o 
  -4   2  13     1609.20     1490.85     78.96 o 
  -3   2  13     4757.70     4261.33     73.87 o 
  -2   2  13      460.98      735.16     42.69 o 
  -1   2  13     5097.72     3727.34     85.37 o 
   0   2  13     3045.67     2705.95     63.52 o 
   1   2  13     4276.41     4381.18     79.43 o 
   2   2  13     1001.55     1418.25     81.69 o 
   3   2  13     1591.90     1613.35    125.85 o 
   4   2  13     1397.06     1563.12     98.80 o 
   5   2  13      165.35      167.48     72.65 o 
   6   2  13       77.31      104.10     73.89 o 
   7   2  13       33.80       75.67     75.35 o 
   8   2  13      168.18      182.60     86.93 o 
   9   2  13      167.23       16.13    103.62 o 
  10   2  13      211.34      290.88    182.15 o 
  11   2  13       85.71       64.99    105.57 o 
  12   2  13       24.04      -97.97     97.97 o 
  13   2  13      201.68      -36.29    118.27 o 
  14   2  13        1.42     -151.65    151.65 o 
 -14   3  13      111.97       31.17    117.54 o 
 -13   3  13        2.24      -96.99     96.99 o 
 -12   3  13      105.32       82.47    102.97 o 
 -11   3  13      118.89      121.61     91.43 o 
 -10   3  13        0.15      -66.20     66.20 o 
  -9   3  13      119.40      116.45     80.82 o 
  -8   3  13     1048.70      813.33    105.33 o 
  -7   3  13     1800.41     1362.63    115.73 o 
  -6   3  13      487.24      706.49     78.34 o 
  -5   3  13     4167.25     3584.34    163.30 o 
  -4   3  13      118.39       21.41     50.46 o 
  -3   3  13      165.78       26.62     32.18 o 
  -2   3  13     8692.77     8575.38    130.11 o 
  -1   3  13        1.98      -25.27     25.27 o 
   0   3  13        5.85      -27.23     27.23 o 
   1   3  13     7692.54     7447.95    117.59 o 
   2   3  13     3973.97     3983.86     79.39 o 
   3   3  13        9.23       15.40     43.86 o 
   4   3  13       91.36      209.13     53.29 o 
   5   3  13      932.32      717.60     64.94 o 
   6   3  13        1.66      -64.61     64.61 o 
   7   3  13     1100.83     1256.17    115.86 o 
   8   3  13     1256.22     1713.36    129.82 o 
   9   3  13       11.65      129.33    100.75 o 
  10   3  13       79.84      -73.34     93.92 o 
  11   3  13        1.03     -100.59    101.92 o 
  12   3  13       39.09       61.51    115.31 o 
  13   3  13       51.53      -79.64    111.00 o 
  14   3  13       23.13     -120.30    120.30 o 
 -14   4  13        3.85     -202.28    202.28 o 
 -13   4  13      168.13      331.31    122.80 o 
 -12   4  13      442.26      492.25    147.57 o 
 -11   4  13       10.18      -99.95     99.95 o 
 -10   4  13       68.42      177.49     89.22 o 
  -9   4  13      826.40      457.62    100.32 o 
  -8   4  13     1204.99     1168.59    120.34 o 
  -7   4  13     4225.66     3927.37    129.71 o 
  -6   4  13       20.76      -45.21     45.21 o 
  -5   4  13     1686.59     1669.28     99.26 o 
  -4   4  13       38.01      -44.27     44.27 o 
  -3   4  13     1379.77     1478.63     51.84 o 
  -2   4  13      895.62     1022.52     64.74 o 
  -1   4  13    12470.79    10943.98    157.92 o 
   0   4  13      443.27      589.93     91.40 o 
   1   4  13     3567.42     3411.35     67.17 o 
   2   4  13     5108.82     4855.51    141.02 o 
   3   4  13     3693.37     3340.11     97.79 o 
   4   4  13     1071.29     1559.78    138.94 o 
   5   4  13      292.36      281.10     55.49 o 
   6   4  13     1152.92     1433.50    116.91 o 
   7   4  13      124.93      124.51     78.37 o 
   8   4  13      530.59      513.26    120.44 o 
   9   4  13     1101.59     1409.13    155.70 o 
  10   4  13       25.64       80.31    101.87 o 
  11   4  13       19.73      -94.42     94.42 o 
  12   4  13        0.20      -62.84    104.74 o 
  13   4  13        0.96     -117.02    117.02 o 
  14   4  13      162.87      -80.07    116.89 o 
 -14   5  13        5.51     -100.73    100.73 o 
 -13   5  13      118.68      -42.47    120.18 o 
 -12   5  13        1.15     -103.03    103.03 o 
 -11   5  13        5.92      -59.77     75.15 o 
 -10   5  13      483.26      638.58    143.70 o 
  -9   5  13       53.66      -65.76     72.09 o 
  -8   5  13     1392.47     2266.85    140.86 o 
  -7   5  13      734.96      894.90    105.94 o
[truncated: 228,352 more chars]
